# Supplementary material for: In-plane staging in lithium-ion intercalation of bilayer graphene
Source: Nat Commun. 2024 Aug 13;15:6933. doi: 10.1038/s41467-024-51196-x (PMC11322308; doi:10.1038/s41467-024-51196-x)
Supplement: Supplementary file 3 — Source Data [file 41467_2024_51196_MOESM3_ESM.xlsx]

## Sheet: Fig1c
Main panel				Inset
V_g ( V)	r_xx (kOhm)	r_xx (kOhm)		V_g ( V)	V_xy (µV)	V_xy (µV)
	section 1	section 2			section 1	section 2
-0.000452995	0.384389	0.397877		-0.000452995	13.5597	12.8453
-0.020453	0.384284	0.397772		-0.020453	13.5727	12.8401
-0.040453	0.384361	0.39778		-0.040453	13.5511	12.8067
-0.060453	0.384242	0.39766		-0.060453	13.5429	12.742
-0.080453	0.384239	0.397498		-0.080453	13.5319	12.7709
-0.100453	0.384422	0.397553		-0.100453	13.519	12.8469
-0.120453	0.384449	0.397504		-0.120453	13.5714	12.7921
-0.140453	0.38423	0.39744		-0.140453	13.4889	12.927
-0.160453	0.384294	0.397353		-0.160453	13.5397	13.0074
-0.180453	0.3843	0.397316		-0.180453	13.5786	12.9744
-0.200453	0.384409	0.397319		-0.200453	13.6389	12.8528
-0.220453	0.384396	0.397174		-0.220453	13.6568	12.9444
-0.240453	0.384377	0.397214		-0.240453	13.6477	12.946
-0.260453	0.384189	0.397211		-0.260453	13.5961	12.9933
-0.280453	0.384684	0.397267		-0.280453	13.6676	12.9464
-0.300453	0.384504	0.397341		-0.300453	13.6903	12.9079
-0.320453	0.384748	0.397296		-0.320453	13.8376	12.8616
-0.340453	0.384723	0.397346		-0.340453	13.7744	12.8485
-0.360453	0.384533	0.397423		-0.360453	13.7549	12.8927
-0.380453	0.384403	0.397341		-0.380453	13.6914	12.9818
-0.400453	0.384063	0.397513		-0.400453	13.632	12.972
-0.420453	0.384246	0.397331		-0.420453	13.6792	12.9873
-0.440453	0.384483	0.397347		-0.440453	13.8565	12.9121
-0.460453	0.384535	0.397485		-0.460453	13.7877	13.0102
-0.480453	0.384539	0.397462		-0.480453	13.7613	13.0083
-0.500453	0.384573	0.397369		-0.500453	13.796	13.0335
-0.520453	0.38453	0.397523		-0.520453	13.7444	13.0386
-0.540453	0.384643	0.397537		-0.540453	13.8011	12.9311
-0.560453	0.384568	0.39756		-0.560453	13.7695	12.8712
-0.580453	0.384728	0.397486		-0.580453	13.8407	12.8846
-0.600453	0.384721	0.397529		-0.600453	13.8506	12.929
-0.620453	0.384423	0.39757		-0.620453	13.744	12.9644
-0.640453	0.384762	0.397523		-0.640453	13.857	12.9543
-0.660453	0.384709	0.397608		-0.660453	13.8538	12.9623
-0.680453	0.384649	0.397561		-0.680453	13.8225	12.9096
-0.700453	0.385113	0.397417		-0.700453	13.9061	12.8909
-0.720453	0.384715	0.39764		-0.720453	13.7789	12.9406
-0.740453	0.384794	0.39776		-0.740453	13.7537	12.9266
-0.760453	0.384592	0.397723		-0.760453	13.75	12.8641
-0.780453	0.384478	0.397616		-0.780453	13.7058	12.941
-0.800453	0.384598	0.397502		-0.800453	13.8345	12.9372
-0.820453	0.384588	0.397509		-0.820453	13.8356	12.8617
-0.840453	0.384362	0.397592		-0.840453	13.7173	12.8959
-0.860453	0.384228	0.397681		-0.860453	13.6816	12.9371
-0.880453	0.384087	0.397779		-0.880453	13.5861	12.9738
-0.900453	0.384315	0.397874		-0.900453	13.663	12.9688
-0.920453	0.384485	0.397774		-0.920453	13.7207	13.0263
-0.940453	0.384516	0.397613		-0.940453	13.7682	12.9492
-0.960453	0.384592	0.397466		-0.960453	13.8236	12.933
-0.980453	0.384534	0.397716		-0.980453	13.7395	12.9225
-1.00045	0.384478	0.39782		-1.00045	13.7552	12.9709
-1.02045	0.384502	0.397901		-1.02045	13.7368	12.9836
-1.04045	0.384197	0.397898		-1.04045	13.7142	13.1076
-1.06045	0.384287	0.397659		-1.06045	13.6349	13.1149
-1.08045	0.384361	0.39762		-1.08045	13.687	13.0556
-1.10045	0.384421	0.397745		-1.10045	13.7053	12.9641
-1.12045	0.384467	0.397787		-1.12045	13.6782	12.8723
-1.14045	0.384679	0.39766		-1.14045	13.7146	12.8382
-1.16045	0.384236	0.397653		-1.16045	13.5744	12.9518
-1.18045	0.384257	0.397509		-1.18045	13.605	13.1329
-1.20045	0.384395	0.397464		-1.20045	13.6673	13.1409
-1.22045	0.384217	0.397379		-1.22045	13.5544	13.1873
-1.24045	0.384184	0.397541		-1.24045	13.5689	13.0458
-1.26045	0.384239	0.397581		-1.26045	13.6957	12.9933
-1.28045	0.384404	0.397461		-1.28045	13.6753	13.0767
-1.30045	0.384242	0.397667		-1.30045	13.6785	13.0107
-1.32045	0.383949	0.397846		-1.32045	13.5723	13.0981
-1.34045	0.3841	0.397979		-1.34045	13.5223	13.0221
-1.36045	0.384348	0.397991		-1.36045	13.6177	12.944
-1.38045	0.384258	0.397943		-1.38045	13.6126	12.9954
-1.40045	0.384348	0.397574		-1.40045	13.6314	13.0722
-1.42045	0.384408	0.397538		-1.42045	13.6547	13.0134
-1.44045	0.384564	0.397616		-1.44045	13.6658	12.9809
-1.46045	0.384495	0.397787		-1.46045	13.6206	13.049
-1.48045	0.384468	0.397635		-1.48045	13.5941	13.0642
-1.50045	0.384434	0.39766		-1.50045	13.5928	13.0869
-1.52045	0.384371	0.397626		-1.52045	13.6146	13.1886
-1.54045	0.384481	0.397852		-1.54045	13.6201	13.1358
-1.56045	0.384647	0.397873		-1.56045	13.6631	13.0815
-1.58045	0.38437	0.397916		-1.58045	13.6898	13.0653
-1.60045	0.384858	0.397878		-1.60045	13.8153	13.0996
-1.62045	0.384673	0.397931		-1.62045	13.7621	13.0655
-1.64045	0.384512	0.397981		-1.64045	13.6726	13.0846
-1.66045	0.384661	0.397867		-1.66045	13.7675	13.1129
-1.68045	0.38457	0.398108		-1.68045	13.681	13.0448
-1.70045	0.384547	0.398058		-1.70045	13.659	13.1355
-1.72045	0.384699	0.397706		-1.72045	13.6429	13.1444
-1.74045	0.384758	0.397636		-1.74045	13.7009	13.084
-1.76045	0.384977	0.397596		-1.76045	13.7216	13.0312
-1.78045	0.384906	0.397493		-1.78045	13.6894	13.094
-1.80045	0.38472	0.397745		-1.80045	13.5321	13.1153
-1.82045	0.384927	0.397888		-1.82045	13.615	13.1638
-1.84045	0.384744	0.398045		-1.84045	13.6282	13.1547
-1.86045	0.384928	0.397994		-1.86045	13.7018	13.0188
-1.88045	0.384837	0.397759		-1.88045	13.6615	13.1002
-1.90045	0.384878	0.397844		-1.90045	13.6288	13.0313
-1.92045	0.384791	0.397617		-1.92045	13.5448	13.0954
-1.94045	0.384782	0.397655		-1.94045	13.5982	13.094
-1.96045	0.384777	0.397703		-1.96045	13.5991	13.1293
-1.98045	0.3845	0.397727		-1.98045	13.5327	13.1594
-2.00045	0.384516	0.39778		-2.00045	13.5736	13.008
-2.02045	0.38454	0.397842		-2.02045	13.5434	13.0513
-2.04045	0.384577	0.397792		-2.04045	13.4945	13.1625
-2.06045	0.384558	0.397695		-2.06045	13.4041	13.1701
-2.08045	0.384583	0.397692		-2.08045	13.4487	13.1075
-2.10045	0.384543	0.39769		-2.10045	13.4363	13.025
-2.12045	0.384528	0.397867		-2.12045	13.4681	12.9581
-2.14045	0.384809	0.397701		-2.14045	13.5831	13.0557
-2.16045	0.38468	0.397832		-2.16045	13.5251	13.06
-2.18045	0.384507	0.397873		-2.18045	13.4681	13.0572
-2.20045	0.384261	0.397584		-2.20045	13.4488	13.1147
-2.22045	0.384289	0.397361		-2.22045	13.464	13.1964
-2.24045	0.384574	0.396922		-2.24045	13.5601	13.364
-2.26045	0.384531	0.397107		-2.26045	13.5568	13.3476
-2.28045	0.384607	0.397278		-2.28045	13.4949	13.315
-2.30045	0.384637	0.397332		-2.30045	13.5107	13.2348
-2.32045	0.384489	0.39717		-2.32045	13.5161	13.3134
-2.34045	0.384584	0.397199		-2.34045	13.627	13.3257
-2.36045	0.384729	0.397354		-2.36045	13.6915	13.2136
-2.38045	0.38471	0.397526		-2.38045	13.6241	13.1564
-2.40045	0.384823	0.397796		-2.40045	13.6919	13.0873
-2.42045	0.384685	0.397686		-2.42045	13.5792	13.0977
-2.44045	0.384593	0.397697		-2.44045	13.5205	13.1143
-2.46045	0.384594	0.397519		-2.46045	13.574	13.0647
-2.48045	0.384584	0.397627		-2.48045	13.5523	13.092
-2.50045	0.384719	0.397436		-2.50045	13.5786	13.0412
-2.52045	0.384649	0.397281		-2.52045	13.606	13.0747
-2.54045	0.384359	0.397514		-2.54045	13.5011	13.0736
-2.56045	0.384253	0.397516		-2.56045	13.4681	13.1562
-2.58045	0.384215	0.397555		-2.58045	13.4972	13.1404
-2.60045	0.384548	0.397569		-2.60045	13.6027	13.1222
-2.62045	0.384439	0.397386		-2.62045	13.6037	13.1489
-2.64045	0.38421	0.397431		-2.64045	13.5969	13.1775
-2.66045	0.384053	0.397444		-2.66045	13.6024	13.1248
-2.68045	0.383998	0.397479		-2.68045	13.5855	13.1233
-2.70045	0.384298	0.397106		-2.70045	13.6929	13.1534
-2.72045	0.383869	0.396759		-2.72045	13.7262	13.1708
-2.74045	0.383369	0.39641		-2.74045	13.6464	13.1166
-2.76045	0.383052	0.396006		-2.76045	13.6888	13.1458
-2.78045	0.38235	0.395772		-2.78045	13.6575	13.2148
-2.80045	0.382112	0.395345		-2.80045	13.8637	13.3291
-2.82045	0.381543	0.394793		-2.82045	13.8595	13.4918
-2.84045	0.381483	0.394724		-2.84045	14.1236	13.4997
-2.86045	0.381229	0.394736		-2.86045	14.2141	13.6185
-2.88045	0.381964	0.395179		-2.88045	14.419	13.7964
-2.90045	0.383601	0.396647		-2.90045	14.6974	14.0477
-2.92045	0.38777	0.400558		-2.92045	15.1107	14.5222
-2.94045	0.397384	0.409672		-2.94045	15.8469	15.2225
-2.96045	0.41492	0.425475		-2.96045	16.8445	16.1495
-2.98045	0.450074	0.460583		-2.98045	18.8474	18.1084
-3.00045	0.524293	0.53324		-3.00045	22.4358	22.0705
-3.02045	0.692527	0.689277		-3.02045	29.0932	30.3552
-3.04045	1.20901	1.18986		-3.04045	48.6347	60.8408
-3.06045	1.91915	1.86521		-3.06045	4.37734	42.2668
-3.08045	0.785118	0.774352		-3.08045	-33.6751	-32.1435
-3.10045	0.449282	0.449991		-3.10045	-21.0586	-22.7464
-3.12045	0.366534	0.370047		-3.12045	-16.0281	-17.9266
-3.14045	0.335106	0.340813		-3.14045	-13.7201	-15.5602
-3.16045	0.320751	0.326219		-3.16045	-12.4323	-14.2537
-3.18045	0.313425	0.318798		-3.18045	-11.596	-13.4491
-3.20045	0.309251	0.314306		-3.20045	-10.9821	-12.8002
-3.22045	0.306546	0.311464		-3.22045	-10.4438	-12.2313
-3.24045	0.304859	0.309916		-3.24045	-10.02	-11.7741
-3.26045	0.30454	0.309122		-3.26045	-9.50605	-11.4208
-3.28045	0.304381	0.309102		-3.28045	-9.21205	-11.0275
-3.30045	0.304698	0.30936		-3.30045	-8.84708	-10.614
-3.32045	0.305001	0.309918		-3.32045	-8.53042	-10.1677
-3.34045	0.30567	0.310327		-3.34045	-8.13424	-9.85719
-3.36045	0.305979	0.310762		-3.36045	-7.81708	-9.47924
-3.38045	0.306132	0.310959		-3.38045	-7.52876	-9.11553
-3.40045	0.305841	0.310747		-3.40045	-7.26983	-8.7602
-3.42045	0.305304	0.310354		-3.42045	-7.02453	-8.4546
-3.44045	0.304796	0.309518		-3.44045	-6.64318	-8.21184
-3.46045	0.303324	0.30831		-3.46045	-6.45232	-7.86091
-3.48045	0.301787	0.306832		-3.48045	-6.20888	-7.55727
-3.50045	0.29998	0.305081		-3.50045	-6.00372	-7.23633
-3.52045	0.298146	0.303273		-3.52045	-5.80474	-6.967
-3.54045	0.296223	0.301056		-3.54045	-5.50447	-6.7417
-3.56045	0.29399	0.298971		-3.56045	-5.37514	-6.54193
-3.58045	0.291703	0.296625		-3.58045	-5.20722	-6.30985
-3.60045	0.289338	0.294412		-3.60045	-5.10904	-6.07968
-3.62045	0.287282	0.2922		-3.62045	-4.86155	-5.9544
-3.64045	0.285049	0.290096		-3.64045	-4.75066	-5.84947
-3.66045	0.282895	0.287978		-3.66045	-4.59191	-5.78164
-3.68045	0.280773	0.285851		-3.68045	-4.47747	-5.493
-3.70045	0.278851	0.283786		-3.70045	-4.33113	-5.32593
-3.72045	0.277261	0.281847		-3.72045	-4.12807	-5.23388
-3.74045	0.275313	0.279993		-3.74045	-4.06776	-5.0694
-3.76045	0.273655	0.278406		-3.76045	-3.99961	-4.96196
-3.78045	0.272146	0.276888		-3.78045	-3.92579	-4.83205
-3.80045	0.270715	0.275252		-3.80045	-3.73361	-4.8989
-3.82045	0.269231	0.273876		-3.82045	-3.71293	-4.67465
-3.84045	0.267852	0.272373		-3.84045	-3.6231	-4.54691
-3.86045	0.26658	0.271234		-3.86045	-3.56836	-4.50915
-3.88045	0.265461	0.269943		-3.88045	-3.46145	-4.43076
-3.90045	0.264264	0.268757		-3.90045	-3.41804	-4.23448
-3.92045	0.263371	0.267673		-3.92045	-3.34162	-4.15863
-3.94045	0.26253	0.266816		-3.94045	-3.25756	-4.13852
-3.96045	0.261611	0.265971		-3.96045	-3.23185	-4.17782
-3.98045	0.260919	0.265149		-3.98045	-3.19634	-3.98028
-4.00045	0.260342	0.264647		-4.00045	-3.21468	-3.86311
-4.02045	0.259717	0.264037		-4.02045	-3.14853	-3.87404
-4.04045	0.259244	0.263425		-4.04045	-3.08095	-3.82626
-4.06045	0.258826	0.262916		-4.06045	-3.03244	-3.83798
-4.08045	0.258221	0.262624		-4.08045	-3.12597	-3.67071
-4.10045	0.258035	0.262339		-4.10045	-3.01633	-3.78138
-4.12045	0.257939	0.262086		-4.12045	-2.99886	-3.73901
-4.14045	0.257719	0.261827		-4.14045	-2.9792	-3.70582
-4.16045	0.257264	0.261658		-4.16045	-3.06829	-3.58318
-4.18045	0.257483	0.261505		-4.18045	-2.93463	-3.72391
-4.20045	0.257286	0.261373		-4.20045	-2.97658	-3.6568
-4.22045	0.257199	0.261231		-4.22045	-2.96891	-3.56321
-4.24045	0.257068	0.261251		-4.24045	-3.01059	-3.55063
-4.26045	0.257188	0.260974		-4.26045	-2.86445	-3.65217
-4.28045	0.256918	0.261061		-4.28045	-2.95553	-3.59398
-4.30045	0.25707	0.261213		-4.30045	-2.98176	-3.63388
-4.32045	0.257009	0.261223		-4.32045	-2.97206	-3.60054
-4.34045	0.257381	0.261252		-4.34045	-2.92211	-3.62687
-4.36045	0.25713	0.261529		-4.36045	-3.04328	-3.60544
-4.38045	0.257414	0.261425		-4.38045	-3.00479	-3.57012
-4.40045	0.257704	0.261672		-4.40045	-3.00885	-3.59002
-4.42045	0.258028	0.261898		-4.42045	-2.95922	-3.64282
-4.44045	0.257872	0.262003		-4.44045	-3.04258	-3.50379
-4.46045	0.258181	0.26213		-4.46045	-3.01215	-3.55614
-4.48045	0.258348	0.262305		-4.48045	-3.01253	-3.58305
-4.50045	0.258461	0.262453		-4.50045	-3.01498	-3.60547
-4.52045	0.258494	0.262512		-4.52045	-3.05889	-3.55674
-4.54045	0.258687	0.262802		-4.54045	-3.08963	-3.53486
-4.56045	0.258952	0.262966		-4.56045	-3.07444	-3.59075
-4.58045	0.259084	0.262987		-4.58045	-3.05873	-3.6324
-4.60045	0.25934	0.263245		-4.60045	-3.0908	-3.59358
-4.62045	0.259414	0.263466		-4.62045	-3.11155	-3.61935
-4.64045	0.259796	0.263621		-4.64045	-3.02451	-3.73422
-4.66045	0.25984	0.26381		-4.66045	-3.0921	-3.64262
-4.68045	0.260065	0.263954		-4.68045	-3.0926	-3.69538
-4.70045	0.26025	0.264188		-4.70045	-3.13239	-3.65045
-4.72045	0.260794	0.264497		-4.72045	-3.07145	-3.77633
-4.74045	0.260609	0.264493		-4.74045	-3.12809	-3.71896
-4.76045	0.260677	0.264674		-4.76045	-3.1276	-3.71776
-4.78045	0.260672	0.26475		-4.78045	-3.13563	-3.70023
-4.80045	0.260779	0.264709		-4.80045	-3.08017	-3.74192
-4.82045	0.260832	0.264983		-4.82045	-3.16428	-3.75427
-4.84045	0.261109	0.265081		-4.84045	-3.17955	-3.75644
-4.86045	0.261446	0.265443		-4.86045	-3.20018	-3.75012
-4.88045	0.261788	0.265775		-4.88045	-3.22084	-3.81566
-4.90045	0.261811	0.265823		-4.90045	-3.23163	-3.79369
-4.92045	0.261868	0.265964		-4.92045	-3.28016	-3.75777
-4.94045	0.261832	0.265909		-4.94045	-3.27903	-3.81167
-4.96045	0.261863	0.265945		-4.96045	-3.26183	-3.82602
-4.98045	0.262043	0.266187		-4.98045	-3.27232	-3.82931
-5.00045	0.262194	0.266414		-5.00045	-3.3233	-3.81914
-5.02045	0.26245	0.266509		-5.02045	-3.27681	-3.89721
-5.04045	0.262732	0.266785		-5.04045	-3.29988	-3.87875
-5.06045	0.262735	0.266943		-5.06045	-3.34223	-3.85691
-5.08045	0.263109	0.267339		-5.08045	-3.34892	-3.8825
-5.10045	0.263236	0.267298		-5.10045	-3.29205	-3.98559
-5.12045	0.26308	0.267205		-5.12045	-3.36673	-3.94514
-5.14045	0.263091	0.267305		-5.14045	-3.38313	-3.9458
-5.16045	0.262651	0.266796		-5.16045	-3.3369	-3.90694
-5.18045	0.262448	0.266358		-5.18045	-3.26318	-3.92316
-5.20045	0.262484	0.266722		-5.20045	-3.35103	-3.90392
-5.22045	0.262821	0.267054		-5.22045	-3.36313	-3.90596
-5.24045	0.263192	0.267414		-5.24045	-3.35402	-3.96364
-5.26045	0.262831	0.266869		-5.26045	-3.32638	-3.94252
-5.28045	0.262557	0.266935		-5.28045	-3.41621	-3.87818
-5.30045	0.26266	0.266796		-5.30045	-3.31974	-3.88518
-5.32045	0.262689	0.266704		-5.32045	-3.31298	-3.90921
-5.34045	0.262503	0.266476		-5.34045	-3.28592	-3.91073
-5.36045	0.2624	0.266607		-5.36045	-3.36935	-3.80408
-5.38045	0.262487	0.266564		-5.38045	-3.30699	-3.90247
-5.40045	0.262798	0.266797		-5.40045	-3.30411	-3.88578
-5.42045	0.263183	0.26717		-5.42045	-3.31949	-3.91064
-5.44045	0.263012	0.267231		-5.44045	-3.40584	-3.87453
-5.46045	0.263481	0.267442		-5.46045	-3.34895	-3.98552
-5.48045	0.26299	0.266985		-5.48045	-3.34326	-3.88573
-5.50045	0.263183	0.26726		-5.50045	-3.33228	-3.94021
-5.52045	0.263094	0.267388		-5.52045	-3.36525	-3.97932
-5.54045	0.263068	0.267163		-5.54045	-3.29561	-4.007
-5.56045	0.262719	0.26686		-5.56045	-3.27857	-3.95769
-5.58045	0.263134	0.267214		-5.58045	-3.30902	-3.93265
-5.60045	0.262921	0.267079		-5.60045	-3.33769	-3.96522
-5.62045	0.263076	0.267118		-5.62045	-3.29957	-4.01242
-5.64045	0.26322	0.267489		-5.64045	-3.41256	-3.92709
-5.66045	0.263552	0.267752		-5.66045	-3.37227	-3.96063
-5.68045	0.263452	0.267611		-5.68045	-3.37256	-3.96432
-5.70045	0.262991	0.267095		-5.70045	-3.33953	-3.90228
-5.72045	0.262265	0.266648		-5.72045	-3.34962	-3.84174
-5.74045	0.262628	0.26667		-5.74045	-3.28124	-3.95838
-5.76045	0.262728	0.266881		-5.76045	-3.34158	-3.93585
-5.78045	0.261869	0.265866		-5.78045	-3.2781	-3.81826
-5.80045	0.261625	0.265759		-5.80045	-3.25361	-3.87125
-5.82045	0.26433	0.268226		-5.82045	-3.34941	-4.10103
-5.84045	0.262602	0.266703		-5.84045	-3.30693	-3.91715
-5.86045	0.263105	0.267114		-5.86045	-3.31394	-3.91762
-5.88045	0.262129	0.266159		-5.88045	-3.24805	-3.85689
-5.90045	0.259092	0.26244		-5.90045	-2.94751	-3.59737
-5.92045	0.259475	0.263754		-5.92045	-3.12999	-3.71865
-5.94045	0.261844	0.266109		-5.94045	-3.2832	-3.8917
-5.96045	0.262248	0.266242		-5.96045	-3.2867	-3.86686
-5.98045	0.261068	0.264972		-5.98045	-3.17486	-3.82821
-6.00045	0.263219	0.2672		-6.00045	-3.31177	-3.94629
-6.02045	0.262352	0.266511		-6.02045	-3.37209	-3.76028
-6.04045	0.263273	0.267515		-6.04045	-3.41607	-3.92912
-6.06045	0.263213	0.267388		-6.06045	-3.41173	-3.92924
-6.08045	0.262642	0.266664		-6.08045	-3.30721	-3.91032
-6.10045	0.262138	0.266489		-6.10045	-3.39086	-3.79817
-6.12045	0.261039	0.265109		-6.12045	-3.24659	-3.7291
-6.14045	0.25819	0.261953		-6.14045	-3.02806	-3.43374
-6.16045	0.25842	0.262219		-6.16045	-3.00748	-3.4539
-6.18045	0.254005	0.257866		-6.18045	-2.73467	-3.12331
-6.20045	0.260123	0.264562		-6.20045	-3.28611	-3.55935
-6.22045	0.262676	0.266922		-6.22045	-3.33614	-3.83347
-6.24045	0.262865	0.266891		-6.24045	-3.33453	-3.87011
-6.26045	0.261944	0.266057		-6.26045	-3.24945	-3.85725
-6.28045	0.261867	0.266176		-6.28045	-3.34013	-3.82301
-6.30045	0.263499	0.267827		-6.30045	-3.4831	-3.89366
-6.32045	0.263608	0.26781		-6.32045	-3.37849	-3.93144
-6.34045	0.261711	0.265935		-6.34045	-3.2863	-3.80689
-6.36045	0.260809	0.264721		-6.36045	-3.14476	-3.7832
-6.38045	0.260853	0.265029		-6.38045	-3.23684	-3.69174
-6.40045	0.260299	0.264362		-6.40045	-3.19441	-3.61687
-6.42045	0.260501	0.264601		-6.42045	-3.20087	-3.71282
-6.44045	0.259693	0.263634		-6.44045	-3.14013	-3.63029
-6.46045	0.259533	0.26334		-6.46045	-3.09065	-3.63548
-6.48045	0.259376	0.263446		-6.48045	-3.16137	-3.52795
-6.50045	0.260738	0.264871		-6.50045	-3.2102	-3.64572
-6.52045	0.260296	0.264537		-6.52045	-3.18138	-3.63848
-6.54045	0.260876	0.264934		-6.54045	-3.16674	-3.71467
-6.56045	0.260911	0.265035		-6.56045	-3.2378	-3.67674
-6.58045	0.261742	0.265893		-6.58045	-3.30242	-3.7149
-6.60045	0.259543	0.263356		-6.60045	-3.13064	-3.50338
-6.62045	0.258129	0.261902		-6.62045	-3.01978	-3.39149
-6.64045	0.258814	0.2626		-6.64045	-3.03573	-3.50458
-6.66045	0.25848	0.262365		-6.66045	-3.06607	-3.41761
-6.68045	0.257362	0.261192		-6.68045	-2.96293	-3.35437
-6.70045	0.257723	0.261581		-6.70045	-2.99053	-3.40048
-6.72045	0.257754	0.261733		-6.72045	-3.01846	-3.40228
-6.74045	0.257351	0.261435		-6.74045	-3.09447	-3.29803
-6.76045	0.256393	0.260239		-6.76045	-2.93833	-3.26631
-6.78045	0.256748	0.260647		-6.78045	-2.95845	-3.3243
-6.80045	0.256902	0.260596		-6.80045	-2.91632	-3.32619
-6.82045	0.257123	0.261099		-6.82045	-3.01128	-3.30794
-6.84045	0.25768	0.26164		-6.84045	-3.03309	-3.32243
-6.86045	0.258854	0.262664		-6.86045	-3.03472	-3.42661
-6.88045	0.258885	0.262675		-6.88045	-3.03668	-3.47018
-6.90045	0.260118	0.263942		-6.90045	-3.11299	-3.56778
-6.92045	0.259731	0.263742		-6.92045	-3.22141	-3.38889
-6.94045	0.259604	0.26349		-6.94045	-3.13266	-3.45813
-6.96045	0.258169	0.261822		-6.96045	-3.01033	-3.3067
-6.98045	0.257703	0.261318		-6.98045	-2.95052	-3.27991
-7	0.257333	0.261103		-7	-2.96905	-3.22859

## Sheet: Fig1d
Maiin panel																														Inset
	5th cycle			6th cycle			7th cycle			8th cycle			9th cycle			10th cycle			11th cycle			12th cycle			13th cycle			14th cycle		4th cycle
Time (min)	r_xx (Ohm)		Time (min)	r_xx (Ohm)		Time (min)	r_xx (Ohm)		Time (min)	r_xx (kOhm)		Time (min)	r_xx (Ohm)		Time (min)	r_xx (Ohm)		Time (min)	r_xx (Ohm)		Time (min)	r_xx (Ohm)		Time (min)	r_xx (Ohm)		Time (min)	r_xx (Ohm)		Time (min)	r_xx (Ohm)
	--
3.26792e-05	329.774		3.26157e-05	313.21		4.94321e-05	276.529		3.27825e-05	257.295		0	264.142		-3.33333e-06	263.057		3.33333e-06	260.46		0.00166333	271.728		5e-06	284.982		3.32356e-05	284.971		0	364.494
0.0166731	329.558		0.0333603	313.095		0.0167005	276.513		0.0166884	257.153		0.0166667	264.449		0.0166633	263.247		0.01667	260.454		0.02333	271.795		0.033365	284.993		0.0166888	285.055		0.0172706	364.415
0.0333455	329.698		0.0667046	313.278		0.0333788	276.452		0.0333777	257.319		0.0335	264.1		0.03333	263.004		0.0333367	260.379		0.0416633	271.764		0.0666767	285.051		0.0333808	285.038		0.0339434	364.69
0.0500157	329.476		0.100032	313.41		0.0500707	276.565		0.0500328	257.274		0.05	264.16		0.0501633	263.012		0.0500033	260.45		0.0616633	271.917		0.10002	284.889		0.0500668	284.983		0.0506154	364.512
0.0671864	329.524		0.134141	313.315		0.066882	276.606		0.066705	257.281		0.0668333	264.128		0.06683	263.234		0.06667	260.474		0.0816633	271.656		0.133348	285.08		0.0669547	285		0.0677527	364.201
0.0838423	329.401		0.167502	313.248		0.0835483	276.631		0.0833624	257.223		0.0835	264.121		0.0834967	262.961		0.0835033	260.431		0.101663	271.342		0.166693	285.063		0.0836599	284.916		0.0844249	364.423
0.100514	329.522		0.20083	313.166		0.100236	276.498		0.100035	257.579		0.100167	263.611		0.100163	262.976		0.10017	260.531		0.121663	271.683		0.20002	284.929		0.208576	284.965		0.101097	364.581
0.117188	329.433		0.234158	313.121		0.116887	276.564		0.116707	257.257		0.116833	264.102		0.11683	262.964		0.116837	260.505		0.141663	271.813		0.233348	284.914		0.322306	285.038		0.117753	364.89
0.133842	329.541		0.267502	313.132		0.134352	276.571		0.133362	257.19		0.1335	264.192		0.133497	262.948		0.133503	260.586		0.161663	271.628		0.266692	284.678		0.339028	285.036		0.134409	364.764
0.150515	329.61		0.300847	313.144		0.151018	276.749		0.150036	257.267		0.150167	264.008		0.15033	262.963		0.150337	260.566		0.181663	271.721		0.30002	285.092		0.355667	285.294		0.151082	364.514
0.167202	329.41		0.334157	313.127		0.167709	276.549		0.166738	257.294		0.166833	264.071		0.166997	263.001		0.167003	260.833		0.201663	271.609		0.333347	284.987		0.372339	285.144		0.168071	364.527
0.183859	329.692		0.367501	313.14		0.18437	276.505		0.183379	257.12		0.1835	264.3		0.183663	263.001		0.18367	260.542		0.221663	271.673		0.366692	284.987		0.388994	285.157		0.184775	364.426
0.20053	329.63		0.400846	312.933		0.201047	276.417		0.200066	257.221		0.200333	264.111		0.20033	263.068		0.200503	260.549		0.241663	271.759		0.400018	285.143		0.405667	284.984		0.20143	364.433
0.217355	329.541		0.434157	312.995		0.217712	276.539		0.21674	257.252		0.217	264.063		0.216997	263.062		0.21717	260.515		0.26333	271.696		0.43338	284.902		0.422322	285.078		0.218121	364.65
0.233862	329.683		0.467502	313.123		0.23437	276.668		0.233403	257.3		0.233667	264.163		0.233663	263.102		0.233837	260.541		0.28333	271.692		0.466723	285.035		0.438995	284.705		0.234793	364.624
0.250533	329.955		0.500862	313.178		0.251025	276.519		0.250074	257.224		0.250333	264.076		0.250497	263.13		0.25067	260.151		0.30333	271.647		0.500052	284.952		0.455667	285.069		0.251434	364.689
0.267212	329.613		0.534189	313.001		0.267709	276.576		0.26673	257.249		0.267	264.061		0.267163	263.205		0.267337	260.554		0.321663	271.805		0.516707	284.901		0.472322	285.161		0.268123	364.628
0.283902	329.562		0.567517	313.058		0.284396	276.658		0.283419	257.221		0.283667	264.042		0.28383	263.293		0.284003	260.433		0.34333	271.714		0.53338	284.916		0.488994	284.918		0.284809	364.757
0.300541	329.351		0.600845	313.255		0.301063	276.591		0.300108	257.235		0.300333	264.099		0.300497	263.167		0.300837	260.516		0.36333	271.714		0.550052	285.023		0.505668	285.171		0.301466	364.738
0.31723	329.544		0.634189	313.111		0.31777	276.111		0.31678	257.322		0.317	263.839		0.317163	263.43		0.317503	260.528		0.381663	271.773		0.566723	285.456		0.522322	285.273		0.318122	364.505
0.333902	329.257		0.6675	313.125		0.334442	276.514		0.333452	257.149		0.333833	264.004		0.33383	263.162		0.33417	260.743		0.401663	271.404		0.583378	285.096		0.539144	285.156		0.334793	364.168
0.350558	329.495		0.700861	313.108		0.351116	276.558		0.350124	257.457		0.3505	263.92		0.350497	263.171		0.350837	260.457		0.421663	271.743		0.600035	285.006		0.555832	285.251		0.351498	364.309
0.367263	329.43		0.73419	313.089		0.367772	276.502		0.366797	257.249		0.367167	263.967		0.36733	262.979		0.36767	260.557		0.441663	271.969		0.725648	284.913		0.572504	285.495		0.368171	364.639
0.383921	329.806		0.76752	313.295		0.384432	276.486		0.383435	257.257		0.383833	264.009		0.383997	263.048		0.384337	260.323		0.461663	271.75		0.742305	284.94		0.589177	285.101		0.384827	364.38
0.400579	329.454		0.800894	313.163		0.401138	276.49		0.400141	257		0.4005	264.478		0.400663	262.832		0.401003	260.495		0.481663	271.791		0.758978	284.96		0.605865	284.949		0.401498	364.539
0.417251	329.575		0.834222	313.279		0.417765	276.351		0.416796	257.164		0.417167	263.997		0.41733	263.04		0.41767	260.309		0.501663	271.634		0.775633	285.005		0.622504	285.096		0.418157	364.527
0.433908	329.504		0.867583	313.288		0.434454	276.373		0.433454	257.122		0.433833	263.967		0.434163	263.08		0.434503	260.442		0.521663	271.751		0.79232	284.952		0.639209	285.038		0.434843	364.421
0.450599	329.43		0.900912	313.394		0.451131	275.965		0.450141	257.011		0.4505	264.041		0.450663	262.803		0.45117	260.583		0.54333	271.755		0.808975	285.008		0.655998	284.892		0.451531	364.279
0.467287	328.933		0.934274	313.521		0.46779	276.233		0.466782	257.126		0.467333	263.987		0.467497	262.995		0.467837	260.739		0.56333	271.706		0.825647	284.749		0.672637	285.056		0.46817	364.367
0.483928	329.317		0.967632	313.556		0.484449	276.284		0.483454	257.111		0.484	263.682		0.484163	263.07		0.484503	260.442		0.581663	271.675		0.84232	284.901		0.689309	284.974		0.484861	364.245
0.500616	329.32		1.00099	313.536		0.50112	276.266		0.500127	257.012		0.500667	263.983		0.50083	263.091		0.501337	260.551		0.601663	271.717		0.858995	285.024		0.706148	284.93		0.501549	364.609
0.517273	329.456		1.03432	313.584		0.517783	276.092		0.516796	257.106		0.517333	264.01		0.517497	263.067		0.518003	260.565		0.621663	271.806		0.87568	284.854		0.722637	285.004		0.518205	364.362
0.533959	329.392		1.06768	313.622		0.534476	276.477		0.533486	257.18		0.534	263.906		0.534163	263.322		0.534837	260.601		0.641663	271.733		0.892355	284.955		0.739309	285.176		0.534877	364.363
0.550631	329.572		1.10101	313.739		0.551147	276.281		0.550176	257.142		0.550667	264.004		0.55083	263.023		0.551503	260.652		0.66333	271.572		0.909025	285.305		0.755981	284.995		0.551565	364.245
0.567303	329.33		1.13435	313.635		0.567846	276.215		0.566833	257.316		0.567333	264.207		0.567663	262.928		0.56817	260.453		0.68333	271.733		0.925698	284.901		0.772636	285.002		0.568237	364.33
0.583959	329.378		1.1677	313.507		0.584502	276.12		0.58352	257.14		0.584	263.995		0.58433	263.087		0.584837	260.539		0.70333	271.618		0.942355	284.836		0.789308	285.047		0.584926	364.203
0.600648	329.123		1.20104	313.545		0.601172	276.144		0.600192	257.132		0.600667	264.01		0.600997	263.012		0.601503	260.514		0.721663	271.734		0.959025	285.099		0.805997	285.023		0.601583	364.545
0.61732	329.259		1.23437	313.549		0.617838	276.627		0.61688	257.061		0.6175	264.147		0.617663	263.247		0.618337	260.41		0.74333	272.166		0.975697	284.978		0.822636	285.034		0.618238	364.282
0.633991	329.455		1.26773	313.514		0.6345	276.312		0.633535	257.145		0.634167	264.101		0.63433	263.127		0.635003	260.358		0.769997	271.795		0.992368	284.637		0.839309	285.004		0.634944	364.568
0.650647	329.445		1.30104	313.627		0.651188	276.324		0.650207	256.824		0.650833	264.104		0.650997	262.986		0.65167	260.537		0.79333	271.718		1.00903	284.936		0.855981	285.045		0.651616	364.548
0.667321	329.411		1.33435	313.552		0.667847	276.03		0.666896	257.165		0.6675	264.153		0.667663	262.936		0.668503	260.614		0.81333	271.724		1.02571	284.981		0.872637	284.978		0.668304	364.248
0.683992	329.561		1.36771	313.611		0.684498	276.163		0.683568	257.123		0.684167	264.072		0.684497	262.94		0.68517	260.642		0.834997	271.663		1.04237	284.853		0.889308	284.966		0.684959	364.272
0.700663	329.198		1.40106	313.293		0.701191	275.998		0.700241	257.248		0.700833	263.87		0.701163	262.507		0.701837	260.555		0.854997	271.755		1.05904	284.94		0.90598	284.966		0.701634	364.468
0.717337	329.137		1.4344	313.545		0.717875	276.118		0.716929	257.121		0.7175	264.023		0.71783	263.043		0.71867	260.696		0.874997	271.987		1.07571	284.979		0.922752	285.031		0.718303	364.448
0.733992	329.161		1.46775	313.187		0.734548	276.051		0.733585	257.276		0.734167	263.97		0.734497	263.059		0.735337	260.521		0.894997	271.769		1.09237	284.939		0.939408	285.026		0.734976	364.396
0.750696	329.263		1.50107	313.395		0.751209	275.988		0.750274	257.13		0.750833	264.005		0.751163	262.848		0.752003	260.522		0.914997	271.664		1.10904	285.009		0.956163	284.632		0.751648	364.625
0.767352	329.07		1.5344	313.626		0.767883	276.136		0.766946	257.088		0.767667	264.018		0.767997	262.933		0.76867	260.461		0.934997	271.874		1.12573	285.262		0.972802	285.034		0.768304	364.333
0.78399	329.23		1.56773	313.44		0.784533	276.066		0.783651	256.951		0.784333	263.99		0.784663	262.927		0.785503	260.596		0.956663	271.943		1.14238	284.97		0.989457	285.041		0.784992	364.262
0.800679	329.2		1.60107	313.26		0.801189	276.034		0.800327	257.257		0.801	263.988		0.80133	262.977		0.80217	260.468		0.976663	271.812		1.15906	284.989		1.00613	285.022		0.80165	364.01
0.817335	329.14		1.63444	313.381		0.81787	276.026		0.816982	257.113		0.817667	264.071		0.817997	263.098		0.818837	260.528		0.996663	271.791		1.17573	285.071		1.0228	285.094		0.818338	364.313
0.834004	329.314		1.66776	313.476		0.834545	276.087		0.833638	257.007		0.834333	264.152		0.834663	263.281		0.835503	260.544		1.01666	271.751		1.19239	284.962		1.03946	285.125		0.835011	364.4
0.850659	329.303		1.70109	313.471		0.851217	275.991		0.850311	257.107		0.851	264.114		0.85133	262.961		0.852337	260.783		1.04	271.466		1.21326	284.886		1.05613	285.015		0.851682	364.465
0.86733	329.197		1.73442	313.594		0.867888	275.971		0.866982	257.301		0.867667	264.351		0.867997	263.052		0.869003	260.521		1.06166	271.781		1.22992	284.923		1.0728	285.124		0.868371	364.639
0.883995	329.396		1.76776	313.384		0.88456	275.941		0.883638	257.111		0.884333	264.147		0.884663	263.079		0.88567	260.537		1.08166	271.566		1.24657	284.535		1.08947	285.19		0.885011	364.668
0.900683	329.125		1.80109	313.471		0.90122	275.995		0.900344	257.157		0.901	264.138		0.90133	262.997		0.902337	260.492		1.10166	271.73		1.26326	284.931		1.10615	285.015		0.901685	364.43
0.917355	329.39		1.83443	313.539		0.917875	275.425		0.916983	257.134		0.917667	263.962		0.917997	263.121		0.919003	260.537		1.12166	272.027		1.27993	284.985		1.12282	285.412		0.918354	364.335
0.934011	329.589		1.86778	313.548		0.934554	275.897		0.933656	257.173		0.9345	264.036		0.93483	263.117		0.935837	260.178		1.14166	271.888		1.29659	284.821		1.13956	285.082		0.935026	364.336
0.950666	329.488		1.90111	313.397		0.951222	275.813		0.950328	257		0.951167	263.622		0.951497	263.1		0.952503	260.452		1.16166	271.777		1.31329	284.961		1.15623	284.947		0.951682	364.488
0.967358	329.433		1.93445	313.661		0.967905	275.981		0.966997	257.172		0.967833	264.06		0.968163	263.042		0.96917	260.643		1.18166	271.801		1.32995	284.902		1.1729	285.143		0.968356	364.406
0.983999	329.517		1.96778	313.49		0.984593	275.84		0.983669	257.158		0.9845	264.094		0.98483	263.063		0.985837	260.408		1.20166	271.748		1.3466	285.023		1.18957	284.983		0.985027	364.273
1.00069	329.271		2.00112	313.564		1.00127	275.893		1.00032	257.255		1.00117	264.002		1.0015	262.774		1.00267	260.562		1.22333	271.824		1.36329	284.988		1.20624	285.152		1.00168	364.276
1.01736	328.849		2.03447	313.411		1.01793	275.951		1.017	257.113		1.01783	263.877		1.01816	263.085		1.01934	260.922		1.24333	271.818		1.37997	285.323		1.22293	284.99		1.01835	364.478
1.03403	329.397		2.06781	313.551		1.03462	275.875		1.03368	256.835		1.0345	264.156		1.03483	263.052		1.036	260.541		1.26333	271.848		1.39665	285.109		1.23959	285.073		1.03502	364.459
1.05072	329.367		2.10114	313.486		1.05125	275.773		1.05032	257.233		1.05117	263.941		1.0515	263.111		1.05267	260.529		1.28333	271.874		1.41331	284.993		1.25626	284.663		1.05169	364.504
1.06737	329.394		2.13448	313.333		1.06795	276.036		1.067	257.297		1.06783	263.925		1.06833	263.104		1.0695	260.514		1.30333	271.806		1.42998	284.97		1.27293	285.067		1.06835	364.485
1.08405	329.356		2.16783	313.427		1.08461	276.328		1.08367	257.37		1.08467	264.069		1.085	263.303		1.08634	260.486		1.32333	271.741		1.44665	284.884		1.28961	285.004		1.08502	364.476
1.10072	329.404		2.20119	313.199		1.10131	276.039		1.10037	257.235		1.10133	263.951		1.10166	263.108		1.103	260.366		1.345	271.641		1.46331	284.541		1.30626	284.932		1.10168	364.482
1.11738	329.413		2.23452	313.444		1.11794	275.95		1.11704	257.322		1.118	263.981		1.11833	263.096		1.11967	260.49		1.375	271.784		1.47998	284.926		1.32293	284.999		1.11837	364.349
1.13405	329.338		2.26786	313.558		1.13461	275.739		1.1337	257.343		1.13467	263.9		1.135	263.206		1.13634	260.547		1.39333	271.945		1.49665	284.88		1.3396	284.66		1.13503	364.472
1.15072	329.051		2.30117	313.571		1.15128	275.983		1.15038	257.288		1.15133	263.949		1.15166	263.058		1.15484	260.468		1.415	271.875		1.51334	284.856		1.35626	284.888		1.15172	364.633
1.16738	329.469		2.3345	313.505		1.16795	275.968		1.16706	257.449		1.168	263.652		1.1685	263.123		1.17	260.509		1.43666	271.76		1.53001	284.942		1.37295	284.973		1.16837	364.677
1.18408	329.372		2.36782	313.557		1.18462	275.988		1.18375	257.32		1.18483	263.927		1.18516	262.995		1.1865	260.712		1.45666	271.844		1.54667	285.257		1.38964	285.084		1.18504	364.438
1.20075	329.486		2.40119	313.315		1.20129	275.968		1.20042	257.376		1.2015	263.944		1.20183	263.091		1.20317	260.534		1.47666	271.754		1.56337	284.954		1.40629	284.968		1.20172	364.633
1.21739	329.41		2.43452	313.362		1.21796	276.159		1.21708	257.253		1.21817	263.949		1.2185	262.918		1.21984	260.481		1.49666	271.718		1.58003	284.959		1.42296	285.512		1.21837	364.883
1.23407	329.635		2.46784	313.425		1.23465	275.987		1.23378	257.387		1.23483	263.901		1.23533	263.07		1.23667	260.731		1.51666	271.948		1.5967	285.174		1.43965	285.019		1.23503	364.615
1.25076	329.309		2.50119	313.47		1.25132	275.999		1.25046	257.024		1.2515	264.201		1.252	263.036		1.25334	260.408		1.53666	271.854		1.61337	284.926		1.45631	285.016		1.2517	364.727
1.26739	329.337		2.53451	313.332		1.26799	275.877		1.26713	257.251		1.26817	264.016		1.26866	263.193		1.27	260.504		1.55666	271.809		1.63006	284.972		1.47298	285.181		1.26837	364.341
1.28406	329.143		2.56786	313.437		1.28468	275.767		1.28379	257.278		1.285	264.029		1.28533	263.08		1.28667	260.36		1.57666	271.797		1.64672	284.971		1.48965	285.05		1.28505	364.636
1.30075	329.284		2.60119	313.458		1.30135	276.195		1.30044	257.408		1.30167	263.957		1.30216	263.338		1.30334	260.471		1.59833	271.639		1.66341	284.923		1.50631	285.13		1.30172	364.767
1.31741	329.299		2.6345	313.529		1.31801	275.866		1.31711	257.282		1.31833	263.906		1.31883	263.012		1.32017	260.125		1.61833	271.776		1.68006	284.646		1.52298	285.038		1.31839	364.787
1.33406	329.266		2.66784	313.716		1.33469	275.837		1.3338	257.586		1.335	263.625		1.3355	263.072		1.33684	260.442		1.63833	272.048		1.69672	284.892		1.53965	284.987		1.33508	364.699
1.35073	329.168		2.70122	313.628		1.35134	275.755		1.35047	257.178		1.35167	263.978		1.35216	263.048		1.3535	260.525		1.65666	271.744		1.71339	284.865		1.55631	284.973		1.35173	365.056
1.36741	329.27		2.73456	313.496		1.36802	275.801		1.36713	257.294		1.36833	263.897		1.36883	263.092		1.37017	260.575		1.67666	271.9		1.73008	284.937		1.57298	284.96		1.36842	364.673
1.38407	329.054		2.76789	313.56		1.3847	275.669		1.3838	257.08		1.38517	264.13		1.3855	262.746		1.387	260.558		1.69833	271.744		1.74675	284.925		1.58967	284.965		1.38509	364.497
1.40074	328.934		2.80124	313.584		1.40138	275.81		1.40047	257.294		1.40167	264.007		1.40216	263.032		1.40367	261.028		1.72	271.596		1.76341	285.331		1.60634	284.918		1.40174	364.646
1.4174	329.183		2.83456	313.393		1.41805	275.771		1.41713	257.051		1.4185	264.206		1.419	263.099		1.42034	260.454		1.74	271.807		1.78008	284.954		1.62303	285.026		1.41844	364.871
1.43407	329.165		2.86792	313.533		1.4347	275.768		1.43382	257.223		1.43517	263.997		1.43566	263.05		1.437	260.495		1.76	271.919		1.79677	285.058		1.6397	284.762		1.43513	365.136
1.45076	329.357		2.90125	313.384		1.45137	275.785		1.45051	257.28		1.45183	263.951		1.45233	263.053		1.45384	260.474		1.78	271.847		1.81344	285.134		1.65636	285.079		1.45178	364.617
1.46742	329.213		2.9346	313.465		1.46803	275.679		1.46716	257.425		1.4685	263.83		1.469	263.172		1.4705	260.56		1.8	271.829		1.83011	284.983		1.67303	284.966		1.46845	364.639
1.48409	329.317		2.96794	313.349		1.48474	275.842		1.48383	257.295		1.48517	263.924		1.48566	263.115		1.48717	260.105		1.82166	271.816		1.84676	284.577		1.6897	284.938		1.48516	364.69
1.50075	329.192		3.00127	313.68		1.50138	275.792		1.50052	257.361		1.50183	264.015		1.50233	263.015		1.50384	260.526		1.84166	271.848		1.86344	285.038		1.70636	285.034		1.50192	364.632
1.51742	329.409		3.03459	313.603		1.51804	275.623		1.51719	257.304		1.5185	263.947		1.519	262.984		1.52067	260.406		1.86166	271.884		1.88009	284.966		1.72303	285.299		1.51856	364.385
1.53411	329.043		3.06797	313.646		1.53471	275.693		1.53387	257.251		1.53517	263.886		1.53583	263.036		1.53734	260.455		1.88166	271.773		1.89678	284.872		1.7397	284.973		1.53526	364.631
1.55078	329.315		3.1013	313.564		1.55139	275.765		1.55054	256.911		1.55183	264.148		1.5525	263.032		1.554	260.505		1.90166	271.764		1.91344	285.034		1.75639	284.978		1.55191	364.638
1.56745	329.187		3.13464	313.688		1.56806	275.765		1.56721	257.16		1.56867	263.973		1.56916	263.133		1.57084	260.708		1.92166	271.789		1.93011	285.219		1.77306	285.005		1.5686	364.748
1.58416	329.354		3.16796	313.674		1.58473	275.731		1.58387	257.154		1.58533	264.044		1.58583	263.042		1.5875	260.531		1.94166	271.785		1.94681	285.041		1.78975	284.989		1.58527	364.632
1.60082	329.332		3.2013	313.566		1.60144	275.409		1.60056	257.084		1.602	264.123		1.6025	263.339		1.60417	260.5		1.96166	271.735		1.96346	285.132		1.80642	284.983		1.60192	364.826
1.61748	329.683		3.23466	313.639		1.61817	275.68		1.61721	257.232		1.61867	264.022		1.61916	263.093		1.621	260.715		1.98166	271.572		1.98012	285.286		1.82309	285.048		1.61861	364.767
1.63419	329.12		3.26801	313.724		1.63484	275.723		1.63388	257.046		1.63533	264.012		1.63583	263.13		1.63767	260.567		2.00166	271.755		1.99679	285.109		1.83977	284.99		1.63525	364.716
1.65086	329.147		3.30133	313.265		1.65152	275.753		1.65059	257.234		1.652	263.964		1.65266	263.169		1.65434	260.51		2.02	271.706		2.01349	284.981		1.85642	284.779		1.65192	364.686
1.66752	329.324		3.33468	313.697		1.66818	275.689		1.66725	257.176		1.66867	263.961		1.66933	263.175		1.671	260.445		2.04	271.813		2.03014	285.021		1.87311	285.113		1.66861	364.659
1.68421	329.356		3.36801	313.702		1.68484	275.761		1.68393	257.203		1.6855	263.813		1.686	262.957		1.68767	260.42		2.06	272.07		2.04679	285.054		1.8898	284.927		1.68525	364.604
1.70086	328.867		3.40133	313.626		1.7015	275.689		1.70059	257.252		1.70217	264.042		1.70266	263.107		1.7045	260.274		2.08	271.823		2.06345	284.685		1.90644	285.02		1.70194	364.638
1.71755	329.229		3.43468	313.349		1.71819	275.737		1.71726	257.393		1.71883	263.856		1.71933	262.935		1.72117	260.543		2.1	271.788		2.08017	284.986		1.92311	285.05		1.7186	364.516
1.73427	329.197		3.468	313.591		1.73487	275.564		1.73392	257.307		1.7355	263.915		1.736	262.872		1.73784	260.581		2.12	271.69		2.0968	284.901		1.93978	285.211		1.73527	364.851
1.7509	329.365		3.50135	313.412		1.75154	275.647		1.7506	257.201		1.75217	264.068		1.75266	263.065		1.7545	260.563		2.14	271.825		2.11349	284.983		1.95649	284.945		1.75196	364.512
1.76757	329.25		3.53468	313.469		1.76823	275.956		1.76724	257.044		1.76883	264.208		1.76933	263.134		1.77134	260.437		2.16	271.814		2.13019	285.098		1.97313	284.993		1.76865	364.501
1.78424	329.519		3.56802	313.555		1.78489	275.699		1.78395	257.204		1.7855	263.919		1.786	263.099		1.788	260.972		2.17833	271.824		2.14684	285.44		1.9898	285.098		1.7854	364.432
1.80091	329.269		3.60135	313.764		1.80157	275.68		1.80062	257.073		1.80233	263.899		1.80283	263.125		1.80467	260.637		2.2	271.781		2.16354	285.064		2.00649	284.998		1.80209	364.5
1.81757	329.216		3.63469	313.577		1.81821	275.521		1.81728	257.223		1.819	263.901		1.8195	263.318		1.82134	260.579		2.22	271.739		2.18024	285.032		2.02314	284.844		1.81873	364.69
1.83423	328.893		3.66802	313.459		1.83489	275.555		1.83397	257.28		1.83567	263.818		1.83616	263.175		1.838	260.58		2.24	271.684		2.1969	284.979		2.03982	284.899		1.83541	364.667
1.85091	329.038		3.70133	313.41		1.85155	275.594		1.85067	257.553		1.85233	263.721		1.85283	263.295		1.85467	260.635		2.26166	271.686		2.21357	285.032		2.05649	285.02		1.8521	364.833
1.86757	329.055		3.73469	313.736		1.86821	275.612		1.86731	257.296		1.869	263.873		1.8695	263.209		1.8715	260.082		2.28166	271.615		2.23027	284.587		2.07318	285.031		1.86877	364.961
1.88423	329.141		3.76802	313.755		1.8849	275.622		1.884	257.272		1.88567	263.93		1.88616	263.115		1.88817	260.592		2.30166	271.785		2.24692	284.986		2.08983	284.9		1.88546	364.69
1.9009	329.256		3.80137	313.65		1.90158	275.873		1.90071	257.272		1.90233	263.891		1.90283	262.714		1.90484	260.561		2.32166	271.696		2.2636	285.012		2.1065	284.945		1.90213	364.292
1.91759	329.353		3.83469	313.636		1.91823	275.549		1.91736	257.13		1.919	263.923		1.91966	263.219		1.9215	260.589		2.34166	271.804		2.28032	285.184		2.12318	285.021		1.9188	364.595
1.93426	329.37		3.86802	313.575		1.93489	275.358		1.93404	256.75		1.93567	263.782		1.93633	263.018		1.93834	260.644		2.36166	271.636		2.29697	285.038		2.13985	284.99		1.93548	364.779
1.95093	329.517		3.90138	313.572		1.95158	275.668		1.95073	257.142		1.9525	263.909		1.953	263.156		1.955	260.846		2.38166	271.701		2.31364	285.002		2.15654	285.168		1.95214	364.69
1.96761	329.364		3.93469	313.389		1.96824	275.723		1.96737	257.228		1.96917	263.908		1.96966	263.157		1.97167	260.628		2.40166	271.803		2.33034	285.057		2.17319	285.137		1.96883	364.642
1.98424	329.283		3.96804	313.32		1.98491	275.898		1.98404	257.163		1.98583	264.092		1.98633	263.464		1.98834	260.521		2.42166	271.839		2.347	284.936		2.18987	285.381		1.98553	364.672
2.00093	329.832		4.00136	313.441		2.00157	275.595		2.00073	257.158		2.0025	264.029		2.003	263.048		2.005	260.758		2.44166	271.856		2.36365	284.801		2.20655	285.075		2.00219	364.662
2.01761	329.312		4.03471	313.579		2.01824	275.548		2.01738	257.502		2.01917	264.156		2.01966	263.079		2.02184	260.633		2.46	271.824		2.38035	284.902		2.22321	285.049		2.01884	364.757
2.03426	329.315		4.06804	313.431		2.0349	275.662		2.03404	257.178		2.03583	263.884		2.03633	263.168		2.0385	260.603		2.48166	271.779		2.397	284.915		2.2399	285.159		2.03552	364.469
2.05095	329.194		4.1014	313.67		2.05158	275.505		2.05073	257.235		2.0525	263.959		2.053	263.12		2.05517	260.575		2.50333	271.982		2.41367	284.925		2.25657	284.973		2.05219	364.813
2.06762	329.274		4.13471	313.466		2.06825	275.395		2.0674	257.121		2.06917	263.871		2.06983	262.89		2.07184	260.577		2.525	271.942		2.43035	284.943		2.27324	284.965		2.06888	364.648
2.08429	328.894		4.16807	313.593		2.0849	275.668		2.08409	257.193		2.086	263.85		2.0865	263.022		2.0885	260.158		2.54333	271.882		2.447	285.375		2.28992	284.991		2.08555	364.772
2.10098	329.096		4.20141	313.481		2.10159	275.744		2.10074	256.884		2.10267	263.758		2.10316	263.101		2.10534	260.522		2.56333	271.853		2.46369	284.995		2.30661	284.968		2.10219	364.803
2.11766	329.3		4.23474	313.623		2.11825	275.745		2.1174	257.102		2.11933	263.892		2.11983	262.986		2.122	260.548		2.58333	271.757		2.48035	284.969		2.32326	284.582		2.11889	365.165
2.13431	329.24		4.2681	313.495		2.13492	275.73		2.13407	257.278		2.136	263.993		2.1365	263.153		2.13867	260.585		2.60333	271.807		2.497	285.006		2.33993	284.978		2.13558	364.709
2.151	329.21		4.30141	313.372		2.15159	275.195		2.15074	257.384		2.15267	263.929		2.15316	263.179		2.15534	260.497		2.62333	271.669		2.51369	284.919		2.35662	284.977		2.1522	364.849
2.16765	329.443		4.33476	313.531		2.16827	275.964		2.1674	257.145		2.1695	263.909		2.16983	263.021		2.172	260.991		2.64333	271.913		2.53035	284.55		2.37326	285.088		2.16888	364.66
2.18432	329.442		4.36813	313.572		2.18493	275.81		2.18407	257.249		2.18617	263.84		2.1865	263.136		2.18884	260.511		2.66333	272.151		2.54702	284.857		2.38995	284.945		2.18557	364.72
2.201	329.24		4.40144	313.389		2.20161	276.031		2.20074	257.237		2.20283	263.768		2.20316	263.189		2.2055	260.508		2.68333	271.948		2.56369	284.935		2.40662	285.478		2.20225	364.529
2.21766	329.125		4.43477	313.226		2.21828	276.146		2.21741	257.328		2.2195	263.801		2.22	263.102		2.22234	260.438		2.70333	271.891		2.58037	284.96		2.42329	284.921		2.21895	364.75
2.23436	329.214		4.46812	313.252		2.23525	276.004		2.23409	257.231		2.23617	264.124		2.23666	263.144		2.23917	260.537		2.72333	271.882		2.59707	284.982		2.43996	284.896		2.23557	364.753
2.25098	329.514		4.50145	313.104		2.25191	276.091		2.25076	257.248		2.25283	263.91		2.25333	263.165		2.25584	260.196		2.74333	271.356		2.6137	285.354		2.45662	284.957		2.25225	364.81
2.26767	329.384		4.53479	313.221		2.26858	275.935		2.26743	257.301		2.2695	263.886		2.27	263.112		2.2725	260.438		2.76333	271.809		2.6304	284.974		2.47329	284.935		2.26893	364.712
2.28433	329.212		4.56813	313.406		2.28525	276.01		2.2841	257.505		2.28617	263.942		2.28666	263.201		2.28917	260.342		2.78333	271.796		2.64709	284.989		2.48996	284.656		2.28559	364.546
2.30099	329.19		4.60146	313.502		2.30192	276.123		2.30078	257.329		2.303	263.832		2.3035	263.181		2.30584	260.534		2.80333	271.849		2.66375	285.031		2.50664	284.935		2.30226	364.696
2.31766	329.179		4.63481	313.423		2.31861	276.468		2.31743	257.58		2.31967	263.644		2.32016	263.087		2.32267	260.411		2.82333	271.812		2.68044	284.917		2.52332	284.974		2.31897	365.001
2.33434	329.433		4.66815	313.523		2.33525	276.262		2.33411	257.288		2.33633	263.786		2.33683	263.102		2.33934	260.705		2.84333	271.859		2.6971	284.974		2.53996	284.755		2.33562	364.733
2.35101	329.303		4.70236	313.387		2.35191	276.085		2.35081	257.34		2.353	263.732		2.3535	263.225		2.356	260.569		2.86333	271.85		2.71379	284.958		2.55663	285.038		2.3523	364.875
2.36767	329.342		4.73572	313.521		2.36863	275.923		2.36748	257.23		2.36967	263.639		2.37016	263.387		2.37284	260.49		2.88333	271.966		2.73045	285.046		2.57331	284.943		2.36895	364.933
2.38435	329.719		4.76903	313.542		2.38529	276.253		2.38414	257.321		2.38633	263.756		2.387	263.041		2.3895	260.322		2.90333	271.955		2.74714	284.808		2.58996	284.992		2.38561	364.727
2.40101	329.095		4.80236	313.574		2.40196	276.452		2.40081	257.218		2.403	263.76		2.40366	263.132		2.40617	260.442		2.92333	272.043		2.76379	284.961		2.60665	285.058		2.4023	364.921
2.41767	328.978		4.83573	313.337		2.41863	276.571		2.41746	257.327		2.41967	263.943		2.42033	263.178		2.42284	260.453		2.94333	271.938		2.78047	285.005		2.62332	285.289		2.41897	364.659
2.43435	329.007		4.86904	313.475		2.43527	276.606		2.43414	257.305		2.4365	263.916		2.437	263.153		2.4395	260.504		2.96333	271.802		2.79712	284.995		2.63999	285.012		2.43562	364.758
2.45103	329.133		4.90237	313.537		2.45194	276.872		2.45081	257.378		2.45317	264.057		2.45366	262.877		2.45634	260.544		2.98333	271.715		2.8138	285.001		2.65668	284.963		2.45231	364.904
2.46768	328.95		4.93574	313.523		2.46864	276.774		2.4675	257.339		2.46983	263.89		2.47033	263.139		2.473	260.586		3.00333	271.569		2.83047	285.248		2.67336	285.136		2.46899	364.896
2.48435	329.199		4.9691	313.364		2.48529	276.831		2.48414	257.388		2.4865	263.962		2.487	263.104		2.48967	260.405		3.02333	271.736		2.84715	285.019		2.69003	284.971		2.48566	364.954
2.501	329.163		5.00244	313.786		2.50197	276.903		2.50081	257.267		2.50317	264.009		2.50383	263.021		2.50634	260.436		3.04333	272.007		2.86384	284.881		2.7067	284.773		2.50233	365.11
2.51769	329.276		5.03578	313.623		2.51861	277.142		2.5175	257.223		2.51983	263.836		2.5205	263.19		2.523	260.534		3.06333	271.833		2.88049	284.892		2.72339	284.978		2.51902	364.794
2.53437	329.096		5.06913	313.714		2.53528	277.725		2.53417	257.074		2.5365	263.902		2.53716	263.435		2.53967	260.505		3.08333	271.812		2.89717	284.886		2.74006	285.053		2.53566	364.759
2.55103	328.872		5.10249	313.558		2.55196	277.322		2.55083	257.181		2.55317	263.96		2.55383	263.193		2.5565	260.29		3.105	271.933		2.91384	284.482		2.75672	284.846		2.55235	364.867
2.56769	329.265		5.13585	313.87		2.56863	277.308		2.56753	257.324		2.56983	263.882		2.5705	263.075		2.57317	260.46		3.125	271.788		2.93052	284.856		2.77341	285.086		2.56902	364.779
2.58434	329.15		5.1692	313.702		2.5853	277.399		2.58426	257.3		2.58667	263.879		2.58716	263.322		2.58984	260.394		3.145	271.779		2.94719	284.755		2.79009	284.87		2.58569	364.352
2.60103	329.035		5.20254	313.789		2.60195	277.598		2.60093	257.145		2.60333	263.978		2.604	263.127		2.60667	260.269		3.16333	271.774		2.96387	284.899		2.80675	284.961		2.60236	365.079
2.6177	328.889		5.23587	313.55		2.61864	277.707		2.61761	257.538		2.62	263.702		2.62066	263.11		2.62334	260.434		3.18333	271.858		2.98052	284.869		2.82342	285.059		2.619	365.103
2.63439	329.029		5.26921	313.745		2.63533	277.839		2.63429	257.3		2.63667	264.053		2.63733	263.278		2.64	260.825		3.20333	271.716		2.99719	285.1		2.84008	285.156		2.63568	365.04
2.65105	329.118		5.30255	313.521		2.65199	278.062		2.65096	257.283		2.65333	263.928		2.654	263.218		2.65667	260.478		3.22333	271.789		3.01387	284.919		2.85675	285.079		2.65235	364.954
2.66772	329.054		5.33588	313.783		2.66867	278.377		2.66763	257.192		2.67	263.987		2.67066	262.931		2.6735	260.473		3.24333	271.714		3.03052	284.894		2.87342	285.28		2.66904	365.354
2.68444	328.841		5.36921	313.666		2.68532	278.297		2.68429	257.228		2.68667	264.05		2.68733	263.269		2.69017	260.56		3.26333	271.728		3.0472	285.024		2.89008	284.942		2.68569	365.007
2.70108	329.149		5.40259	313.824		2.702	278.155		2.70098	257.079		2.70333	264.358		2.704	263.26		2.70684	260.503		3.285	271.826		3.06385	284.833		2.90675	284.978		2.70238	365.11
2.71777	329.055		5.43592	313.625		2.71867	278.669		2.71767	257.356		2.72017	263.989		2.72066	263.192		2.7235	260.325		3.305	272.019		3.0805	284.901		2.92346	285.139		2.71905	364.964
2.73448	329.181		5.46923	313.587		2.73533	278.776		2.7343	257.302		2.73683	263.969		2.73733	263.14		2.74017	260.498		3.325	271.916		3.09717	284.879		2.94011	285.095		2.73571	365.202
2.75111	329.163		5.50259	313.567		2.75199	279.283		2.75099	257.305		2.7535	263.88		2.75416	263.293		2.75684	260.437		3.345	271.648		3.11387	284.988		2.95678	285.093		2.7524	365.055
2.76777	329.091		5.53592	313.587		2.76866	279.129		2.76765	257.308		2.77017	264.034		2.77083	263.159		2.783	260.51		3.365	271.737		3.13052	284.822		2.97347	284.954		2.76905	365.045
2.78446	328.884		5.56928	313.721		2.78533	279.289		2.78432	257.52		2.78683	263.728		2.7875	263.274		2.79967	260.561		3.38666	271.732		3.14719	284.969		2.99013	284.896		2.78571	365.222
2.80115	328.917		5.6026	313.414		2.802	279.548		2.80103	257.365		2.8035	263.981		2.80416	263.148		2.83017	260.414		3.40666	271.67		3.16389	284.827		3.0068	284.719		2.80238	365.484
2.81781	328.98		5.63593	313.606		2.81867	279.871		2.81768	257.334		2.82017	263.984		2.821	263.17		2.85167	260.262		3.42666	272.083		3.1805	284.869		3.02351	284.861		2.81905	365.305
2.83448	328.945		5.66929	313.529		2.83533	280.166		2.83434	257.18		2.83683	263.79		2.83766	263.421		2.86834	260.411		3.44666	271.778		3.19719	284.884		3.04016	285.058		2.83574	365.305
2.85114	329.132		5.70262	313.671		2.85201	280.171		2.85101	257.335		2.85367	263.886		2.85433	263.175		2.88517	260.418		3.46666	271.358		3.21387	285.191		3.05685	284.908		2.85242	365.312
2.86781	328.921		5.73593	313.399		2.86875	280.489		2.86768	257.172		2.87033	263.853		2.871	263.221		2.902	260.2		3.48666	271.75		3.2305	284.887		3.07352	285.018		2.86909	365.366
2.88448	329.079		5.76929	313.673		2.88547	280.563		2.88437	257.332		2.88917	263.942		2.88766	263.286		2.92167	260.333		3.50666	271.731		3.24719	284.961		3.09019	284.91		2.88576	364.853
2.90114	328.974		5.8026	313.603		2.90216	280.834		2.90104	257.301		2.90367	263.995		2.90433	263.261		2.93834	260.751		3.52666	271.825		3.26389	284.806		3.10686	284.944		2.90243	365.343
2.91784	329.12		5.83596	313.514		2.91882	280.797		2.91771	257.615		2.92033	264.33		2.921	263.206		2.96167	260.442		3.54666	271.772		3.28054	284.955		3.12354	285.003		2.91909	365.42
2.93448	329.283		5.86929	313.359		2.93546	281.369		2.93437	257.274		2.937	263.934		2.93766	263.243		2.9785	260.379		3.56666	271.784		3.2972	284.663		3.14019	285.006		2.93576	365.327
2.95115	329.092		5.90262	313.566		2.95213	281.726		2.95103	257.264		2.95367	263.94		2.95433	263.236		3.0035	260.326		3.58666	271.793		3.3139	284.887		3.15688	285.032		2.95243	365.415
2.96782	329.074		5.93596	313.361		2.97184	281.974		2.9677	257.204		2.97033	263.967		2.97116	263.224		3.02017	260.467		3.60666	271.786		3.33055	284.851		3.17354	285.315		2.96909	365.776
2.98449	329.014		5.96934	313.195		2.98545	282.217		2.98437	257.344		2.98717	263.947		2.98783	263.17		3.03684	260.522		3.62666	271.801		3.3472	285.084		3.19021	284.986		2.98576	365.46
3.00118	329.206		6.00268	312.955		3.00213	282.467		3.00103	256.867		3.00383	263.483		3.0045	263.155		3.0535	260.497		3.64666	271.844		3.36392	284.988		3.20688	285.013		3.00242	365.342
3.01785	329.101		6.03601	312.782		3.01882	282.757		3.01771	257.357		3.0205	263.953		3.02116	263.238		3.07017	260.632		3.66666	271.772		3.38057	285.234		3.22356	285.175		3.01912	365.47
3.03452	329.188		6.06936	312.314		3.03551	283.003		3.03437	257.365		3.042	263.88		3.03783	263.176		3.087	260.555		3.68666	271.612		3.39722	285.048		3.24021	285.091		3.03579	365.377
3.05119	329.199		6.10269	312.35		3.05219	283.192		3.05104	257.329		3.05867	263.896		3.0545	263.625		3.10367	260.572		3.70666	271.697		3.41392	285.026		3.25691	285.127		3.05243	365.211
3.06787	329.546		6.13606	312.316		3.06884	283.553		3.06773	257.332		3.07533	263.957		3.07133	263.208		3.12034	260.546		3.72666	271.808		3.43059	285.029		3.27357	285.119		3.06914	365.261
3.08454	329.195		6.16939	311.968		3.08552	284.091		3.0844	257.522		3.092	264.05		3.088	263.202		3.13717	260.47		3.74666	271.775		3.44724	285.028		3.29024	285.213		3.08583	365.342
3.10123	329.311		6.20272	311.701		3.10219	284.176		3.10106	257.221		3.10867	263.924		3.10466	263.271		3.15384	260.127		3.76666	272.102		3.46392	284.952		3.30692	284.776		3.10248	365.278
3.11788	329.216		6.23608	311.249		3.11885	284.543		3.11775	257.257		3.12683	264.027		3.12133	263.241		3.1705	260.383		3.78666	271.865		3.4806	285.019		3.32359	285.137		3.11914	365.34
3.13456	329.306		6.26939	310.991		3.13551	284.797		3.13445	257.297		3.14217	264.004		3.138	262.795		3.18717	260.446		3.80666	271.605		3.49724	284.968		3.34028	285.162		3.1358	365.353
3.15122	329.165		6.30272	310.764		3.15219	285.379		3.15111	257.291		3.15883	263.942		3.15466	263.279		3.204	260.487		3.82666	271.779		3.51394	285.039		3.35693	285.075		3.15247	365.445
3.16791	329.452		6.33605	310.269		3.16887	285.658		3.1678	257.002		3.1755	264.091		3.17133	263.219		3.22067	260.455		3.845	271.802		3.53057	284.945		3.37362	285.18		3.16919	365.517
3.18458	329.241		6.36941	309.827		3.18552	285.954		3.18445	257.202		3.19217	263.913		3.188	263.136		3.23734	260.298		3.865	271.707		3.54724	285.043		3.39032	285.059		3.18583	365.423
3.20122	329.375		6.40277	309.776		3.20221	286.272		3.20111	257.221		3.209	263.906		3.20466	263.159		3.25417	260.5		3.885	271.726		3.56392	284.966		3.407	285.046		3.20252	365.495
3.21792	329.324		6.43611	309.583		3.21886	286.642		3.21778	257.321		3.22567	263.842		3.22133	263.488		3.27084	260.477		3.905	271.779		3.58059	284.924		3.42367	284.923		3.21923	365.4
3.23458	328.934		6.46942	309.404		3.23554	287.077		3.23445	257.299		3.24233	263.995		3.23816	263.185		3.2875	260.537		3.925	271.689		3.59724	284.834		3.44036	285.126		3.23587	365.29
3.25129	329.423		6.50275	309.132		3.25221	287.446		3.25113	257.456		3.259	263.568		3.25483	263.1		3.30417	260.466		3.945	271.642		3.61392	284.988		3.45701	284.926		3.25255	365.378
3.26793	329.49		6.53611	309.649		3.26887	287.81		3.2678	257.375		3.27567	263.947		3.2715	263.052		3.321	260.643		3.965	271.719		3.63064	285.009		3.47367	285.286		3.2692	365.924
3.2846	329.394		6.56944	309.985		3.28552	288.1		3.28447	257.426		3.29233	263.954		3.28833	263.253		3.33767	260.493		3.985	272.037		3.64727	284.965		3.49036	285.114		3.28589	365.432
3.30127	329.217		6.60277	310.65		3.30218	288.791		3.30113	257.182		3.309	263.956		3.305	262.865		3.35434	260.425		4.005	271.904		3.66394	284.957		3.50701	285.062		3.30254	365.526
3.31798	329.651		6.63611	311.498		3.31907	288.878		3.31781	257.379		3.32583	263.88		3.32166	263.083		3.371	260.373		4.025	271.613		3.6806	285.264		3.5237	285.09		3.31925	365.626
3.33463	329.33		6.66944	313.051		3.33552	289.315		3.3345	257.308		3.3425	264.213		3.33833	263.186		3.38784	260.433		4.045	271.856		3.69729	285.034		3.54039	285.06		3.33589	365.541
3.35129	329.347		6.70278	315.238		3.35221	289.61		3.35118	257.296		3.35917	263.979		3.355	263.365		3.4045	260.353		4.06666	271.623		3.71395	284.959		3.55705	284.911		3.35258	365.116
3.36798	329.01		6.73614	317.939		3.36885	290.118		3.36783	257.345		3.37583	264.042		3.37166	263.139		3.42117	260.433		4.08666	271.626		3.73062	285.007		3.57375	285.024		3.36927	365.63
3.38463	329.181		6.76947	321.411		3.38551	290.829		3.38452	257.62		3.3925	263.942		3.38833	263.169		3.43784	260.438		4.10666	272.174		3.74729	284.942		3.59041	285.055		3.38594	365.69
3.40132	329.125		6.80282	325.469		3.40219	290.924		3.40117	257.25		3.40917	264.035		3.405	263.277		3.45467	260.772		4.12666	271.768		3.76395	284.852		3.6071	284.95		3.40259	365.827
3.41798	329.08		6.83616	330.861		3.41885	291.276		3.41788	257.337		3.42583	263.762		3.42166	263.072		3.47134	260.44		4.14666	271.753		3.78064	284.928		3.62377	284.899		3.41927	365.751
3.43465	329.145		6.86949	337.324		3.43553	291.726		3.43455	257.323		3.44267	263.906		3.4385	262.83		3.488	260.427		4.16666	271.866		3.79729	285.025		3.64044	284.868		3.43592	365.776
3.45134	329.216		6.90287	345.167		3.45219	292.125		3.45119	257.351		3.45933	263.947		3.45516	263.163		3.50467	260.447		4.18833	271.796		3.81395	285.066		3.6571	284.924		3.4526	365.991
3.46799	329.057		6.93619	354.336		3.46885	292.628		3.46787	256.988		3.476	263.964		3.47183	263.055		3.5215	260.463		4.20833	271.819		3.83064	285.017		3.67377	284.969		3.46923	365.757
3.48465	329.161		6.96952	365.997		3.48552	292.91		3.48455	257.313		3.49267	263.957		3.4885	263.144		3.53817	260.463		4.22833	271.766		3.8473	284.983		3.69049	284.983		3.48592	365.65
3.50134	328.996		7.00288	379.826		3.50218	293.485		3.50124	257.308		3.50933	263.88		3.50516	263.137		3.55484	260.534		4.24833	271.824		3.86395	284.965		3.70715	285.044		3.50258	365.986
3.51799	329.071		7.03619	396.768		3.51886	293.978		3.51791	257.349		3.526	263.947		3.52183	263.453		3.5715	260.548		4.26833	271.721		3.88065	284.971		3.72382	285.079		3.51925	365.857
3.53463	329.237		7.06954	417.085		3.53554	294.291		3.53457	257.37		3.54267	263.797		3.5385	263.184		3.58834	260.613		4.28833	271.665		3.8973	284.969		3.74049	284.96		3.53592	365.878
3.55132	329.168		7.10288	444.531		3.55221	294.76		3.55123	257.53		3.55933	264.209		3.55533	263.125		3.605	260.472		4.30833	271.721		3.91395	285.067		3.75714	285.061		3.55261	365.838
3.56799	329.232		7.13621	482.443		3.56888	295.247		3.5679	257.312		3.57617	263.827		3.572	263.061		3.62184	260.212		4.32833	271.845		3.93065	285.057		3.77382	284.796		3.56926	366.031
3.58466	329.319		7.16954	540.556		3.58554	295.726		3.58459	257.385		3.59283	263.901		3.58866	263.005		3.6385	260.498		4.34833	271.896		3.9473	285.216		3.79049	284.996		3.58595	365.715
3.60134	329.123		7.2029	646.6		3.60223	296.485		3.60124	257.329		3.6095	263.962		3.60533	262.987		3.65517	260.337		4.36833	271.829		3.96399	285.181		3.84365	285.056		3.6026	365.817
3.61801	329.077		7.23623	921.129		3.61891	296.709		3.61793	257.335		3.62617	263.9		3.622	263.053		3.67184	260.472		4.39	271.865		3.98065	285.397		3.86032	285.209		3.61927	365.717
3.6347	329.107		7.26957	761.843		3.63558	297.186		3.63459	257.236		3.64283	263.575		3.63866	263.08		3.6885	260.388		4.41	271.875		3.99732	285.089		3.87703	284.973		3.63598	365.827
3.65139	329.227		7.3029	415.948		3.65223	297.612		3.65128	257.297		3.6595	263.9		3.65533	263.142		3.70517	260.824		4.42833	271.916		4.01397	285.077		3.89366	284.915		3.65262	365.306
3.66805	329.115		7.33623	318.416		3.66891	298.292		3.66793	257.388		3.67617	263.851		3.672	263.101		3.722	260.42		4.44833	271.684		4.03065	284.851		3.91035	285.061		3.66929	365.682
3.6847	329.279		7.36957	294.374		3.6856	299.16		3.68462	257.584		3.69283	263.897		3.68866	263.331		3.73867	260.409		4.46833	271.747		4.04735	285.02		3.92702	284.908		3.68596	365.705
3.70141	329.752		7.4029	294.616		3.70226	299.231		3.70131	257.334		3.70967	263.92		3.7055	263.16		3.75534	260.261		4.48833	272.017		4.06399	284.948		3.94368	285.166		3.70262	365.826
3.71808	329.255		7.43623	294.194		3.71895	299.761		3.718	257.325		3.72633	264.203		3.72216	263.035		3.772	260.486		4.50833	271.737		4.08067	285.077		3.96035	285.058		3.71931	365.579
3.7347	329.197		7.46957	290.611		3.7356	300.114		3.73467	257.177		3.743	264.009		3.73883	262.94		3.78884	260.293		4.52833	271.753		4.09735	284.965		3.97702	285.102		3.73596	365.411
3.75141	329.064		7.5029	286.371		3.75224	300.756		3.75134	257.289		3.75967	263.893		3.7555	263.108		3.8055	260.406		4.54833	271.847		4.114	285.28		3.99368	284.899		3.75264	365.594
3.76806	329.231		7.53624	281.932		3.76893	301.442		3.76805	257.277		3.77633	264.191		3.77216	263.043		3.82217	260.449		4.56833	271.927		4.1307	285.002		4.01039	284.962		3.76932	365.796
3.78473	329.163		7.5696	278.122		3.78562	301.854		3.7847	257.314		3.793	263.959		3.78883	263.156		3.83884	260.673		4.58833	271.77		4.14737	284.983		4.02703	284.852		3.786	365.918
3.8014	329.222		7.60293	274.966		3.8023	302.387		3.80138	257.322		3.80967	263.903		3.8055	263.1		3.85567	260.505		4.60833	271.913		4.16402	285.031		4.04368	285.025		3.80265	365.89
3.81808	329.062		7.63626	271.804		3.81896	302.981		3.81805	257.294		3.82633	263.972		3.82216	263.421		3.87234	260.37		4.62833	272.022		4.18072	284.983		4.06035	284.975		3.81934	365.84
3.83473	329.534		7.6696	269.748		3.83563	303.501		3.8347	257.233		3.843	264.076		3.839	263.132		3.889	260.336		4.65	271.852		4.19742	284.704		4.07703	284.843		3.83602	365.852
3.85139	329.156		7.70294	267.574		3.8523	303.717		3.85144	257.292		3.85983	263.826		3.85566	263.113		3.90567	260.481		4.67166	271.687		4.21405	285.045		4.09368	284.985		3.85267	365.815
3.86806	329.127		7.73629	265.659		3.86899	304.559		3.86808	257.367		3.8765	263.976		3.87233	263.178		3.92234	260.526		4.69	271.758		4.23074	285.017		4.11037	285.033		3.86936	365.903
3.88473	329.103		7.76963	264.17		3.88565	305.14		3.88474	257.265		3.89317	264.054		3.889	263.116		3.93917	260.396		4.71	271.711		4.24742	285.066		4.12704	285.085		3.88605	365.818
3.90139	328.948		7.80298	262.892		3.90232	305.884		3.90144	257.129		3.90983	263.964		3.90566	262.774		3.95584	260.371		4.73166	271.767		4.26404	284.954		4.1437	284.967		3.9027	365.996
3.91806	328.818		7.83632	261.39		3.91899	306.185		3.91811	257.295		3.9265	263.899		3.92233	263.022		3.9725	260.569		4.75166	272.027		4.28074	285.225		4.16038	285.487		3.91936	365.771
3.93473	328.977		7.86967	260.452		3.93567	306.685		3.93479	257.122		3.94317	264.19		3.939	263.039		3.98917	260.492		4.77166	271.846		4.2974	285.037		4.17704	285.125		3.93607	365.966
3.95139	329.103		7.90298	260.413		3.95237	307.303		3.95144	257.214		3.95983	263.959		3.95583	263.131		4.006	260.077		4.79166	271.454		4.31405	285.1		4.19371	285.036		3.95269	365.88
3.96808	329.202		7.93635	259.419		3.96899	307.962		3.96812	257.2		3.97667	263.962		3.9725	262.996		4.02267	260.436		4.81333	271.807		4.33077	284.882		4.21038	285.061		3.96938	365.758
3.98473	328.944		7.96968	258.707		3.98568	308.634		3.9848	257.503		3.99333	263.931		3.98916	263.255		4.03934	260.465		4.83333	271.948		4.34744	285.013		4.22706	284.949		3.9861	365.962
4.00142	328.697		8.00301	257.429		4.00236	309.071		4.00149	257.259		4.01	263.924		4.00583	263.125		4.056	260.548		4.85333	271.769		4.36409	285.129		4.24373	284.837		4.00277	366.026
4.01806	329.018		8.03636	256.486		4.01901	309.713		4.01818	257.273		4.02667	263.68		4.0225	263.029		4.07267	260.491		4.87333	271.82		4.38075	285.11		4.26039	285.102		4.01939	365.908
4.03472	329.103		8.0697	256.196		4.0357	310.456		4.03484	257.297		4.04333	263.942		4.03916	263.029		4.0895	260.668		4.89333	271.823		4.39745	285.041		4.27706	284.966		4.03606	365.634
4.0514	329.024		8.10301	256.164		4.05235	311.014		4.05152	257.272		4.06	263.979		4.05583	263.002		4.10617	260.52		4.91333	271.637		4.41409	285.181		4.29373	284.762		4.05274	365.962
4.06808	329.099		8.13636	256.376		4.06904	311.433		4.0682	256.958		4.07667	264.03		4.07266	263.029		4.12284	260.462		4.93333	271.761		4.43077	285.058		4.3104	285.006		4.06941	365.935
4.08475	329.421		8.16972	255.935		4.08574	312.404		4.08486	257.254		4.09333	263.889		4.08933	263.058		4.1395	260.359		4.95333	271.822		4.44745	284.902		4.32707	284.902		4.0861	365.812
4.1014	329.269		8.20303	255.213		4.10236	312.953		4.10156	257.231		4.11	264.241		4.106	263.103		4.15617	260.442		4.97333	271.977		4.46409	285.023		4.34376	285.038		4.10279	365.839
4.11809	329.3		8.2364	256.197		4.11903	313.692		4.11824	257.36		4.12683	263.967		4.12266	263.233		4.173	260.668		5	271.726		4.48077	285.098		4.36043	285.043		4.11943	366.322
4.13475	328.98		8.2697	256.24		4.13572	314.297		4.13494	257.322		4.1435	263.963		4.13933	263.149		4.18967	260.526		5.015	271.827		4.49745	285.064		4.37712	284.868		4.1361	366.134
4.15144	329.169		8.30304	255.723		4.1524	314.454		4.15163	257.802		4.16017	264.052		4.156	263.08		4.20634	260.499		5.03666	271.811		4.51412	285.154		4.39379	285.01		4.15276	365.998
4.16809	329.221		8.33638	255.558		4.16904	315.522		4.16828	257.334		4.17683	263.87		4.17266	263.074		4.22317	260.397		5.05666	271.702		4.53079	285.117		4.41045	284.993		4.16943	366.056
4.18476	329.229		8.3697	254.911		4.18573	316.161		4.18495	257.413		4.1935	263.858		4.1895	263.06		4.23984	260.501		5.07666	271.814		4.54745	285.164		4.42712	285.003		4.1861	365.928
4.20147	329.276		8.40306	254.74		4.2024	316.983		4.20162	257.281		4.21017	263.865		4.20616	263.315		4.2565	260.335		5.09666	271.912		4.56412	285.101		4.44381	285.024		4.20279	365.832
4.21814	329.075		8.4364	254.361		4.21908	317.61		4.2183	257.223		4.22683	263.991		4.22283	263.188		4.27334	260.593		5.11666	271.852		4.58079	285.133		4.46047	285.428		4.21944	365.954
4.23483	329.328		8.46973	253.945		4.23577	318		4.23497	256.88		4.24367	264.143		4.2395	263.173		4.29	260.512		5.13833	271.613		4.59749	285.12		4.47714	285.067		4.23615	366.026
4.25154	329.282		8.50309	253.761		4.25244	318.779		4.25164	257.3		4.26033	263.979		4.25616	263.123		4.30667	260.823		5.15833	271.888		4.61412	285.061		4.49383	285.19		4.25277	366.353
4.26819	329.385		8.53644	253.078		4.26909	319.635		4.2683	257.399		4.277	263.969		4.27283	263.128		4.32334	260.542		5.17833	271.755		4.63079	285.068		4.51048	285.142		4.26946	366.221
4.28486	329.346		8.56976	252.664		4.28577	320.205		4.28497	257.377		4.29367	264.005		4.2895	262.788		4.34	260.467		5.19833	271.856		4.64752	285.101		4.52717	285.125		4.28613	366.091
4.30152	329.372		8.60309	252.462		4.30243	320.942		4.30166	257.362		4.31033	264.03		4.30633	263.099		4.35684	260.58		5.21833	272.119		4.66415	285.21		4.54386	284.817		4.30281	366.128
4.3182	329.195		8.63642	252.004		4.31912	321.649		4.31832	257.476		4.327	263.913		4.323	263.143		4.3735	260.488		5.23833	271.807		4.68084	285.111		4.56053	285.139		4.31947	366.301
4.33485	329.028		8.66975	252.136		4.3358	322.269		4.33497	257.326		4.34367	263.998		4.33966	263.036		4.39017	260.407		5.25833	271.582		4.69752	284.988		4.57721	285.204		4.33613	365.979
4.35152	329.043		8.70311	251.655		4.35248	322.882		4.35166	257.377		4.36033	263.99		4.35633	263.144		4.40684	260.397		5.27833	271.837		4.71422	285.206		4.59389	284.967		4.3528	366.327
4.36822	329.257		8.73644	251.588		4.36913	323.325		4.36832	257.312		4.377	263.935		4.373	263.587		4.4235	260.429		5.29833	271.721		4.73084	285.118		4.61053	285.163		4.36946	366.321
4.3849	329.322		8.76976	251.158		4.38583	324.32		4.385	257.133		4.39383	263.953		4.38966	263.145		4.44034	260.452		5.31666	271.788		4.74754	284.854		4.62722	284.902		4.38613	366.216
4.40156	329.299		8.80312	250.535		4.40248	325.012		4.40168	257.21		4.4105	263.765		4.40633	263.047		4.457	260.392		5.34	271.837		4.7642	285.086		4.64388	285.078		4.4028	366.193
4.41823	329.26		8.83643	250.559		4.41915	325.772		4.41833	257.187		4.42717	263.82		4.42316	263.168		4.47367	260.566		5.36	271.882		4.78084	285.067		4.66057	285.017		4.41947	366.182
4.43487	329.372		8.86978	250.505		4.43581	326.413		4.43501	257.222		4.44383	263.897		4.43983	263.185		4.49034	260.394		5.37833	271.94		4.79754	284.884		4.67721	285.217		4.43613	366.133
4.45157	329.19		8.90314	250.546		4.45247	327.197		4.45169	257.25		4.4605	264.228		4.4565	262.803		4.50717	260.438		5.39833	271.714		4.8142	285.077		4.6955	285.058		4.4528	366.211
4.46821	329.004		8.93645	250.542		4.46915	327.875		4.46837	257.23		4.47767	263.88		4.47316	263.159		4.52384	260.428		5.41833	271.771		4.83084	285.361		4.7122	285.494		4.46947	366.137
4.48488	329.203		8.96978	250.18		4.48581	328.503		4.48504	257.328		4.49433	264.048		4.48983	263.178		4.5405	260.478		5.43833	271.792		4.84755	285.1		4.72885	285.123		4.48614	366.12
4.50155	329.209		9.00312	250.074		4.50248	329.056		4.50171	257.451		4.51117	263.943		4.5065	263.392		4.55717	260.94		5.45833	271.779		4.86422	284.902		4.74554	285.057		4.50282	366.076
4.51823	329.29		9.03645	249.985		4.5198	330.041		4.51836	257.378		4.52783	264.009		4.52316	263.202		4.574	260.606		5.47833	271.808		4.88089	285.12		4.76221	285.306		4.51949	366.142
4.53487	329.445		9.06981	249.867		4.53649	330.673		4.53504	257.639		4.5445	263.92		4.53983	263.149		4.59067	260.512		5.49833	271.803		4.89755	285.054		4.77887	285.192		4.53614	366.238
4.55154	329.325		9.10315	249.903		4.55314	331.587		4.55171	257.387		4.56117	263.889		4.5565	263.107		4.60734	260.466		5.52	271.462		4.91422	284.911		4.79554	285.267		4.55282	366.397
4.56823	329.439		9.13648	249.629		4.56981	332.223		4.56838	257.375		4.57783	263.908		4.57333	263.087		4.62417	260.526		5.54	271.778		4.93087	284.955		4.81223	285.281		4.56949	366.25
4.58488	329.442		9.16981	249.305		4.58731	333.115		4.58505	257.301		4.5945	263.901		4.59	262.867		4.64084	260.516		5.55833	271.77		4.94757	285		4.82887	285.171		4.58618	366.365
4.60156	329.272		9.20314	249.166		4.60402	334.039		4.60171	257.331		4.61117	263.909		4.60666	263.071		4.6575	260.536		5.57833	271.693		4.96424	285.183		4.84556	284.798		4.60285	366.544
4.61824	329.406		9.23648	249.057		4.62131	334.884		4.61838	257.202		4.62783	263.82		4.62333	263.033		4.67417	260.459		5.59833	272.04		4.98089	284.954		4.86223	285.121		4.61954	366.376
4.6349	329.247		9.26984	248.85		4.63797	335.611		4.63504	257.297		4.6445	263.991		4.64	263.053		4.69084	260.62		5.61833	271.625		4.99755	284.929		4.8789	285.151		4.63624	365.995
4.65157	329.417		9.30315	248.844		4.65464	336.473		4.65171	257.334		4.66133	263.962		4.65666	263.149		4.70767	260.569		5.63833	271.457		5.01422	284.949		4.89555	285.255		4.65288	366.332
4.66824	329.538		9.33648	248.592		4.67264	337.292		4.6684	257.5		4.678	264.041		4.6735	263.107		4.72434	260.426		5.65833	271.744		5.0309	284.947		4.91226	285.142		4.66955	366.44
4.6849	330		9.36983	248.721		4.68931	338.036		4.68507	257.297		4.69467	263.889		4.69016	263.003		4.741	260.45		5.67833	271.671		5.04759	284.622		4.92891	285.239		4.68621	366.478
4.70159	329.36		9.40317	248.973		4.70601	338.688		4.70176	257.272		4.71133	264.166		4.70683	263.099		4.75767	260.457		5.69666	271.71		5.06427	284.936		4.94559	285.236		4.7029	366.392
4.72192	329.425		9.4365	248.309		4.72266	339.771		4.71841	257.332		4.728	263.86		4.7235	263.011		4.7745	260.648		5.71666	271.728		5.08092	285.022		4.96225	285.189		4.71959	366.924
4.73857	329.463		9.47082	248.059		4.73965	340.584		4.73509	257.238		4.74467	263.877		4.74016	263.172		4.79117	260.56		5.73666	271.683		5.0976	285.036		4.97894	285.174		4.73623	366.471
4.75528	329.485		9.50415	248.01		4.75632	341.625		4.75179	257.042		4.7615	263.719		4.75683	263.25		4.80784	260.562		5.75666	271.67		5.11427	284.925		4.99559	285.071		4.7529	366.344
4.77192	329.101		9.53771	247.958		4.77299	342.417		4.76846	257.234		4.77833	263.774		4.7735	263.085		4.8245	260.526		5.77666	271.581		5.13092	284.825		5.01227	285.56		4.76957	366.398
4.78862	329.491		9.57102	247.717		4.78966	343.009		4.78514	257.229		4.795	263.596		4.79016	263.079		4.84117	260.5		5.79666	271.738		5.14759	284.95		5.02985	285.208		4.78625	366.496
4.80526	329.43		9.60435	248.094		4.80634	344.144		4.80181	257.368		4.81167	263.862		4.80683	263.115		4.858	260.216		5.81666	272.057		5.16432	284.932		5.04652	285.155		4.8029	365.906
4.82192	329.382		9.63771	248.221		4.82299	344.997		4.81851	257.345		4.82833	263.825		4.82366	263.047		4.87467	260.587		5.83666	271.903		5.18095	284.935		5.0632	285.067		4.81962	366.347
4.83861	329.366		9.67105	248.447		4.84007	345.949		4.83515	257.192		4.845	263.92		4.84033	263.036		4.89134	260.454		5.85666	271.77		5.19762	284.938		5.07985	285.103		4.83629	366.377
4.85528	329.375		9.7044	248.229		4.85675	346.914		4.85184	257.25		4.86167	263.923		4.857	263.077		4.908	260.462		5.875	271.81		5.2143	285.094		5.09654	284.841		4.85297	366.481
4.87195	329.471		9.73771	247.987		4.87343	347.676		4.86853	257.185		4.87833	263.983		4.87366	263.103		4.92467	260.49		5.895	271.387		5.23097	285.037		5.1132	285.111		4.86964	366.384
4.88862	329.394		9.77104	248.274		4.89009	348.626		4.88519	257.134		4.895	263.876		4.8905	262.981		4.94134	260.338		5.915	271.788		5.24762	285.012		5.12985	285.194		4.8863	366.563
4.90529	329.24		9.80438	248.529		4.9068	349.483		4.90186	257.305		4.91183	263.851		4.90716	263.139		4.95817	260.512		5.935	271.774		5.26429	284.79		5.14652	285.275		4.90297	366.3
4.92195	329.243		9.83773	248.561		4.92346	350.392		4.91853	257.548		4.9285	264.064		4.92383	263.23		4.97484	260.469		5.95833	271.77		5.28095	284.963		5.16319	285.277		4.91966	366.461
4.93865	329.33		9.87107	248.234		4.94011	351.618		4.93519	257.235		4.94517	263.897		4.9405	263.134		4.9915	260.559		5.98333	271.787		5.2976	284.885		5.17985	285.281		4.93634	366.53
4.95532	329.374		9.90443	248.02		4.95681	352.441		4.95186	257.229		4.96183	263.742		4.95716	263.227		5.00834	260.526		6.005	271.784		5.3143	284.945		5.19656	285.175		4.95393	366.537
4.97197	329.301		9.93779	248.12		4.97345	353.492		4.96853	257.252		4.9785	263.753		4.97383	263.234		5.025	260.54		6.02666	271.444		5.33099	284.921		5.21323	285.122		4.9706	366.363
4.98865	329.352		9.97112	248.368		4.99012	354.456		4.98522	257.288		4.99517	263.835		4.9905	263.135		5.04167	260.489		6.045	271.726		5.34765	285.244		5.2299	285.143		4.98724	366.245
5.00532	329.402		10.0045	248.486		5.00681	355.038		5.00188	257.018		5.01183	263.579		5.00716	263.155		5.05834	260.58		6.06666	271.774		5.36434	284.952		5.24659	285.032		5.00391	366.301
5.02197	329.067		10.0383	248.341		5.02344	356.177		5.01858	257.209		5.0285	263.852		5.024	263.063		5.075	260.354		6.08666	271.731		5.38099	284.988		5.26329	285.081		5.0206	366.24
5.03864	329.274		10.0716	248.433		5.04012	357.294		5.03524	257.278		5.04517	263.882		5.04066	263.062		5.09184	260.529		6.10666	271.823		5.39764	284.925		5.27993	285.095		5.03726	366.253
5.0553	329.443		10.105	248.325		5.05678	358.249		5.05189	257.254		5.06183	263.886		5.05733	263.16		5.1085	260.558		6.12666	271.748		5.41432	284.932		5.2966	284.998		5.05391	366.125
5.07197	329.245		10.1383	248.331		5.07344	359.195		5.06856	257.194		5.0785	263.784		5.074	263.153		5.12517	260.589		6.14666	271.642		5.431	284.502		5.31329	284.845		5.07058	366.089
5.08866	329.425		10.1716	248.295		5.09012	359.83		5.08522	257.273		5.09517	264.233		5.09066	263.145		5.14184	260.586		6.16666	271.817		5.44764	284.921		5.32995	285.037		5.08725	365.908
5.10531	329.568		10.205	248.004		5.10679	360.915		5.10191	257.251		5.112	263.782		5.1075	263.29		5.1585	260.446		6.18666	271.799		5.46434	285.05		5.34662	285.11		5.10391	365.621
5.12198	329.486		10.2383	248.227		5.12345	362.013		5.11856	257.312		5.12867	263.909		5.12416	263.146		5.17534	260.492		6.20666	271.833		5.481	285.158		5.36329	284.938		5.12062	365.731
5.13867	329.335		10.2716	248.332		5.14013	363.014		5.13524	257.209		5.14533	263.804		5.14083	263.014		5.192	260.498		6.22666	271.804		5.49765	285.074		5.37997	285.054		5.13727	365.543
5.15534	329.245		10.305	248.492		5.15683	364.092		5.15195	257.198		5.162	263.856		5.1575	263.154		5.20867	260.493		6.245	271.918		5.51437	285.13		5.39662	285.038		5.15393	365.486
5.17198	329.568		10.3383	248.471		5.17347	365.047		5.16857	257.245		5.17867	263.411		5.17416	263.106		5.2255	260.441		6.265	271.724		5.53105	285.05		5.41329	285.002		5.1706	365.411
5.18865	329.468		10.3717	247.962		5.19015	366.138		5.18522	257.31		5.19533	263.835		5.19083	263.033		5.24217	260.912		6.285	271.568		5.5477	285.108		5.42997	285.031		5.18729	365.659
5.20534	329.471		10.405	247.861		5.20681	367.234		5.20189	257.355		5.212	263.844		5.2075	263.111		5.25884	260.602		6.305	271.71		5.56439	284.82		5.44695	285.182		5.20396	365.266
5.22266	329.574		10.4383	247.67		5.22351	368.179		5.21857	257.38		5.22867	263.933		5.22433	263.476		5.27567	260.541		6.325	271.77		5.58105	284.983		5.46366	285.072		5.22063	365.088
5.23932	329.859		10.4716	247.614		5.24015	369.211		5.23523	257.298		5.24533	263.916		5.241	263.241		5.29234	260.443		6.345	271.765		5.5977	285.117		5.4803	285.397		5.23734	364.983
5.25599	329.584		10.505	247.315		5.25682	370.788		5.25192	257.368		5.262	263.871		5.25766	263.082		5.309	260.476		6.365	272.081		5.61439	285.02		5.49702	285.171		5.25396	364.685
5.27266	329.429		10.5383	247.044		5.27351	371.298		5.26858	257.405		5.27883	263.825		5.27433	263.072		5.32567	260.654		6.385	271.808		5.63105	285.063		5.51364	285.139		5.27065	364.397
5.28932	329.516		10.5716	247.069		5.29019	372.537		5.28525	257.323		5.2955	263.75		5.291	263.12		5.3425	260.573		6.405	271.653		5.6477	285.245		5.5303	284.894		5.28734	364.415
5.30601	329.615		10.605	246.891		5.30687	373.269		5.30192	256.97		5.31217	263.789		5.30766	263.131		5.35917	260.54		6.425	271.758		5.66439	284.941		5.54704	285.084		5.304	364.216
5.32268	329.172		10.6383	247.405		5.32352	374.688		5.31858	257.288		5.32883	263.847		5.32433	263.08		5.37584	260.682		6.445	271.786		5.68105	285.059		5.56369	285.114		5.32066	363.83
5.33937	329.731		10.6717	247.858		5.3402	376.08		5.33525	257.322		5.3455	263.768		5.34116	263.049		5.3925	260.521		6.46333	271.731		5.6977	284.988		5.58035	285.024		5.33736	363.811
5.35602	329.583		10.705	247.925		5.35687	376.959		5.35192	257.451		5.36217	263.748		5.35783	263.25		5.40917	260.115		6.48333	271.779		5.7144	285.021		5.59702	285.094		5.35402	363.675
5.3732	329.572		10.7384	247.945		5.37354	378.08		5.36859	257.362		5.37883	263.843		5.3745	263.112		5.426	260.389		6.50333	271.709		5.73107	285.139		5.61367	285.127		5.37071	363.698
5.38987	329.543		10.7717	247.949		5.39019	379.172		5.38526	257.407		5.3955	263.808		5.39116	263.135		5.44267	260.546		6.52333	271.851		5.74774	284.973		5.63033	285.174		5.38736	363.675
5.40652	329.743		10.805	247.937		5.40686	380.367		5.40193	257.383		5.41233	263.834		5.408	263.033		5.45934	260.68		6.54333	271.695		5.7644	285.055		5.647	285.159		5.40403	364.069
5.42319	329.477		10.8384	247.924		5.42354	381.673		5.41862	257.344		5.429	263.757		5.42466	263.056		5.47617	260.601		6.56333	271.714		5.78107	284.969		5.66371	285.262		5.42069	364.231
5.4399	329.441		10.8717	247.898		5.44019	382.816		5.43528	257.084		5.44567	263.982		5.44133	262.635		5.49284	260.58		6.58333	271.932		5.79772	284.988		5.68033	285.226		5.43738	364.515
5.45654	329.149		10.905	247.85		5.45688	383.828		5.45195	257.319		5.46233	263.796		5.458	263.186		5.50967	260.406		6.60333	271.742		5.81442	284.635		5.69702	285.52		5.45405	364.838
5.47323	329.334		10.9384	247.864		5.47355	385.506		5.46864	257.267		5.479	263.606		5.47466	263.195		5.52634	260.497		6.62333	271.545		5.83109	285.031		5.71369	285.265		5.47069	365.365
5.4899	329.234		10.9717	248.115		5.49022	386.247		5.48531	257.253		5.49567	263.863		5.49133	263.103		5.543	260.452		6.64166	271.816		5.84777	285.025		5.73036	285.18		5.48736	366.284
5.50659	329.331		11.005	248.067		5.50688	387.532		5.50197	257.335		5.51233	263.973		5.508	263.027		5.55967	260.529		6.66166	271.577		5.86444	285.069		5.74704	284.957		5.50406	367.319
5.52328	329.389		11.0384	248.167		5.52354	388.558		5.51865	257.606		5.529	263.764		5.52483	263.039		5.5765	260.567		6.68166	271.785		5.88112	285.103		5.76371	285.142		5.52072	368.9
5.53995	329.598		11.0717	247.917		5.54021	389.889		5.53536	257.268		5.54567	263.872		5.5415	263.045		5.5945	260.549		6.70166	271.856		5.8978	285.173		5.78038	284.847		5.53739	370.979
5.55661	329.387		11.1051	248.252		5.55688	391.486		5.552	257.248		5.5625	263.694		5.55816	263.118		5.61117	260.448		6.72166	271.929		5.91447	285.079		5.79704	285.084		5.55406	373.867
5.57327	329.223		11.1384	248.226		5.57355	392.663		5.56867	257.274		5.57917	263.781		5.57483	263.012		5.62784	260.26		6.74166	271.868		5.93117	285.036		5.81371	285.16		5.57071	377.329
5.58996	329.155		11.1717	248.509		5.59023	393.787		5.58533	257.385		5.59583	263.813		5.5915	263.06		5.6445	260.5		6.76166	271.813		5.94785	285.111		5.83038	284.947		5.58739	381.752
5.60661	329.269		11.2051	248.393		5.60689	395.329		5.60201	256.977		5.6125	264.057		5.60816	263.229		5.66117	260.468		6.78166	271.901		5.96449	284.952		5.84703	285.12		5.60405	387.57
5.62329	329.585		11.2384	248.336		5.62356	396.393		5.61869	257.356		5.62917	263.906		5.625	263.142		5.678	260.525		6.80166	272.065		5.98119	284.991		5.86372	285.19		5.62072	394.199
5.63994	329.012		11.2717	248.461		5.64022	397.658		5.63534	257.291		5.64583	263.94		5.6415	263.154		5.69467	260.496		6.82166	272.077		5.99782	284.997		5.88038	285.087		5.63739	403.59
5.65662	328.889		11.3051	248.297		5.6569	399.164		5.65202	257.345		5.6625	263.917		5.65833	263.133		5.71134	260.654		6.84166	272.273		6.01447	285.064		5.89707	285.142		5.65407	414.517
5.6733	328.783		11.3384	248.211		5.67357	400.475		5.66869	257.334		5.67917	263.906		5.675	263.067		5.728	260.441		6.86166	272.242		6.03117	285.043		5.91376	285.249		5.67074	428.332
5.68995	328.741		11.3717	248.103		5.69024	402.24		5.68535	257.683		5.69583	263.56		5.69166	263.033		5.74484	260.467		6.88	271.836		6.04784	285.047		5.93044	285.191		5.68739	446.357
5.70662	328.562		11.4051	248.358		5.7069	403.496		5.70202	257.334		5.7125	263.933		5.70833	263.223		5.7615	260.505		6.9	272.351		6.06449	284.96		5.94708	285.067		5.70406	467.251
5.7233	328.63		11.4384	248.219		5.72358	404.715		5.7187	257.311		5.72933	263.872		5.725	263.19		5.77817	260.605		6.92	272.513		6.08115	284.997		5.96376	285.068		5.72074	495.792
5.73997	328.637		11.4718	248.022		5.74026	406.148		5.73534	257.158		5.746	263.988		5.74166	263.252		5.795	260.793		6.94	272.537		6.09784	284.976		5.98044	285.202		5.7374	532.198
5.75666	328.64		11.5051	247.927		5.75695	407.707		5.75202	257.274		5.76267	263.781		5.7585	263.111		5.81167	260.44		6.96	273.194		6.11449	284.805		5.9971	284.944		5.75408	585.12
5.77331	328.543		11.5384	248.204		5.77361	409.469		5.76869	257.134		5.77933	264.315		5.77516	263.169		5.82834	260.565		6.98	273.125		6.13115	285.026		6.01377	285.11		5.77076	647.615
5.79	328.232		11.5718	247.987		5.7903	410.946		5.78538	257.291		5.796	263.99		5.79183	263.06		5.845	260.553		7	273.193		6.14784	285.016		6.03046	285.122		5.78745	736.76
5.80669	328.335		11.6051	247.964		5.80697	412.635		5.80202	257.267		5.81267	263.933		5.8085	263.099		5.86167	260.501		7.02	273.56		6.16449	285.184		6.04714	285.171		5.80411	868.176
5.82334	328.278		11.6384	247.872		5.82362	414.277		5.81869	257.455		5.82933	263.911		5.82516	262.895		5.8785	260.119		7.04166	273.753		6.18117	285.094		6.06382	285.124		5.82078	1059.5
5.84	327.908		11.6718	248.083		5.84031	415.844		5.83538	257.286		5.846	263.863		5.84183	263.174		5.89517	260.544		7.06	274.077		6.19784	284.601		6.08051	285.358		5.83745	1301.89
5.85668	327.866		11.7051	247.963		5.85697	417.449		5.85206	257.242		5.86283	263.478		5.85866	263.178		5.91184	260.468		7.08	274.423		6.2145	284.949		6.09715	285.124		5.85418	1541.15
5.87336	327.987		11.7384	247.877		5.87364	419.637		5.86874	257.365		5.8795	263.884		5.87533	263.154		5.9285	260.591		7.1	274.829		6.23122	284.952		6.11383	285.116		5.8708	1424.67
5.89002	327.673		11.7718	247.432		5.89032	421.575		5.88539	257.278		5.89617	263.871		5.892	263.125		5.94517	260.542		7.12	275.154		6.24785	285.074		6.13048	285.324		5.88749	1068.41
5.90671	327.688		11.8051	247.682		5.90703	423.53		5.90208	256.948		5.91283	263.773		5.90866	263.515		5.962	260.588		7.14	275.542		6.2645	284.946		6.14717	285.127		5.90414	785.539
5.92336	327.207		11.8384	247.614		5.92373	425.59		5.91876	257.33		5.9295	263.904		5.92533	263.187		5.97867	260.508		7.16	276.026		6.28119	285.284		6.16383	285.251		5.92086	601.811
5.94002	327.414		11.8718	247.58		5.94039	427.325		5.93541	257.33		5.94617	263.953		5.94216	263.104		5.99534	260.524		7.21166	277.283		6.29787	284.963		6.18052	285.23		5.93749	494.077
5.95672	327.147		11.9052	247.865		5.95704	429.832		5.95208	257.285		5.96283	263.961		5.95883	263.118		6.0125	260.474		7.23166	277.808		6.31452	285.046		6.19717	285.178		5.95418	420.008
5.9734	327.123		11.9385	247.687		5.97372	432.154		5.96875	257.284		5.9795	263.86		5.9755	263.134		6.02917	260.453		7.25333	278.34		6.3312	284.865		6.21384	284.855		5.97087	376.767
5.99005	327.066		11.9719	247.527		5.99041	434.427		5.98543	257.681		5.99633	264.113		5.99216	262.76		6.04584	260.595		7.27333	278.985		6.34794	284.952		6.2305	285.096		5.98754	346.534
6.00673	327.264		12.0052	247.502		6.00711	436.758		6.00208	257.326		6.013	264.019		6.00883	263.024		6.06267	260.579		7.29333	279.457		6.36459	285.115		6.24717	285.096		6.00423	325.883
6.02339	326.772		12.0385	247.849		6.02377	439.067		6.01875	257.151		6.02967	263.902		6.0255	263.103		6.07934	260.563		7.31333	279.957		6.38124	285.021		6.26384	285		6.0209	313.58
6.04007	326.676		12.0718	247.921		6.04045	441.666		6.03543	257.058		6.04633	263.863		6.04216	263.246		6.096	260.8		7.33333	280.632		6.3979	285.013		6.28053	285.112		6.03758	306.481
6.05674	326.425		12.1052	247.979		6.05717	444.514		6.05208	257.039		6.063	263.833		6.059	263.076		6.11284	260.567		7.35333	281.25		6.41457	285.128		6.2972	285.313		6.05423	302.409
6.07341	326.268		12.1385	248.137		6.07382	447.639		6.06875	256.855		6.07967	263.445		6.07566	263.144		6.1295	260.473		7.375	281.994		6.43124	285.137		6.31388	285.115		6.07092	300.043
6.09007	326.351		12.1733	247.886		6.09053	450.351		6.08543	256.969		6.09633	263.926		6.09233	263.127		6.14617	260.536		7.39666	282.724		6.44792	285.078		6.33055	285.187		6.08758	298.896
6.10674	325.951		12.2052	248.095		6.10716	453.634		6.10208	256.932		6.113	263.874		6.109	263.036		6.163	260.534		7.41666	283.274		6.46459	284.897		6.3472	285.296		6.10425	297.927
6.12342	325.882		12.2386	248.132		6.12385	456.884		6.11875	256.904		6.12967	263.902		6.12566	262.933		6.17967	260.544		7.43666	283.888		6.48125	284.997		6.36388	285.236		6.12092	297.512
6.14009	325.903		12.2719	248.187		6.14051	460.368		6.13544	256.769		6.1465	263.899		6.14233	263.127		6.19634	260.572		7.45666	284.815		6.4979	285.303		6.38056	285.44		6.13758	297.654
6.15676	325.719		12.3053	247.943		6.15719	463.508		6.1521	256.652		6.163	264.171		6.159	263.123		6.213	260.491		7.47666	285.471		6.51459	285.027		6.39723	285.111		6.1543	297.665
6.17345	325.335		12.3386	247.915		6.17388	467.857		6.16879	256.574		6.17983	263.98		6.17583	263.051		6.22984	260.635		7.49666	286.513		6.53127	284.884		6.41388	285.155		6.17096	297.388
6.19011	325.785		12.3719	248.085		6.19052	471.622		6.18546	256.47		6.1965	263.832		6.1925	263.094		6.2465	260.452		7.51666	287.41		6.54795	285.005		6.43059	285.088		6.18763	297.939
6.20681	325.684		12.4053	247.905		6.20718	476.049		6.2021	256.338		6.21317	264.021		6.20916	263.466		6.26317	260.121		7.53666	288.375		6.56462	285.016		6.44726	285.24		6.20433	298.171
6.22347	325.823		12.4386	248		6.2239	480.329		6.21877	256.104		6.22983	263.971		6.22583	263.116		6.28	260.379		7.55666	289.561		6.58129	285.201		6.4639	284.817		6.22099	298.461
6.24014	325.717		12.472	247.797		6.24055	484.555		6.23546	255.965		6.2465	263.874		6.2425	263.046		6.29667	260.411		7.57833	290.397		6.59799	284.942		6.49109	285.051		6.23766	298.784
6.25681	325.726		12.5054	248.21		6.25723	489.81		6.2521	255.725		6.26317	263.87		6.25916	263.149		6.31334	260.427		7.6	291.3		6.61464	285.112		6.50773	285.03		6.25435	299.321
6.27351	325.82		12.5387	248.236		6.27387	494.943		6.26877	255.678		6.28	263.94		6.276	263.123		6.33	260.404		7.62	292.444		6.63137	284.983		6.52441	285.14		6.27102	299.282
6.29016	325.973		12.572	248.337		6.29055	500.275		6.28544	255.414		6.29667	263.776		6.29266	262.678		6.34684	260.755		7.64	293.447		6.64805	285.008		6.54108	285.106		6.28767	299.591
6.30704	325.875		12.6054	248.073		6.30721	506.077		6.30212	255.403		6.31333	263.92		6.30933	263.087		6.3635	260.471		7.65833	294.387		6.66477	284.577		6.55774	285.284		6.30434	299.848
6.3237	326.342		12.6387	248.445		6.32389	511.827		6.31879	255.151		6.33	263.907		6.326	263.148		6.38017	260.42		7.67833	295.617		6.68142	284.988		6.57442	285.143		6.321	299.941
6.34036	326.75		12.672	248.34		6.34056	517.572		6.33546	255.132		6.34667	263.933		6.34266	263.267		6.39684	260.41		7.69833	296.632		6.69809	285.098		6.5911	285.317		6.33767	299.989
6.35705	327.13		12.7054	248.3		6.35727	523.654		6.35212	254.896		6.36333	263.925		6.35933	263.139		6.41367	260.421		7.71833	297.779		6.71475	285.315		6.60773	285.259		6.35434	300.181
6.37369	327.583		12.7387	248.256		6.37395	530.606		6.3688	254.624		6.38	264.149		6.376	263.504		6.43034	260.384		7.73833	299.07		6.73142	285.015		6.62441	285.137		6.371	300.314
6.39036	327.889		12.7721	248.385		6.39061	537.528		6.38549	254.668		6.39667	263.937		6.39283	263.219		6.447	260.396		7.75833	300.309		6.74809	285.168		6.64109	285.042		6.38767	300.017
6.40705	328.666		12.8054	248.289		6.40728	545.809		6.40215	254.669		6.41333	263.764		6.4095	263.182		6.46367	260.387		7.77833	301.377		6.76474	285.069		6.65777	285.256		6.40437	300.377
6.42373	329.567		12.8387	248.402		6.42396	552.376		6.41884	254.588		6.43	263.961		6.42616	262.844		6.4805	260.601		7.8	303.05		6.78145	285.247		6.67442	285.168		6.42103	300.426
6.44039	330.445		12.8721	247.505		6.44063	560.769		6.43553	254.914		6.44667	263.821		6.44283	263.022		6.49717	260.385		7.82	304.796		6.7981	285.004		6.69194	285.118		6.43769	300.363
6.45705	331.761		12.9054	247.705		6.4573	568.979		6.45219	255.114		6.4635	263.579		6.4595	262.993		6.51384	260.405		7.84	306.081		6.81475	285.172		6.70865	285.05		6.45438	300.219
6.47375	333.463		12.9387	248.036		6.474	577.455		6.46886	255.193		6.48017	263.788		6.47616	263.063		6.53067	260.414		7.86166	307.974		6.83144	285.301		6.7253	285.238		6.47103	300.487
6.49039	334.409		12.9721	247.771		6.49064	586.839		6.48553	255.454		6.49683	263.769		6.493	263.034		6.54734	260.361		7.88166	309.266		6.8481	285.397		6.74196	285.203		6.48771	300.228
6.50706	336.102		13.0054	247.37		6.50734	595.619		6.50221	256.038		6.5155	263.861		6.50966	263.108		6.564	260.526		7.90166	310.514		6.86474	285.484		6.75868	285.058		6.50439	300.05
6.52377	337.555		13.0406	247.535		6.52401	604.936		6.51888	256.387		6.53233	263.828		6.52633	263.088		6.58084	260.329		7.92166	312.579		6.88144	285.189		6.77531	285.18		6.52103	299.885
6.54041	339.718		13.0739	247.847		6.54066	614.047		6.53554	256.822		6.549	263.715		6.543	263.048		6.5975	260.419		7.94166	314.501		6.8981	285.344		6.79197	285.154		6.5377	299.732
6.5571	341.668		13.1073	247.328		6.55738	622.85		6.55223	257.589		6.56567	263.781		6.55966	263.029		6.61417	260.511		7.96166	316.031		6.91475	285.461		6.80865	285.17		6.55438	299.235
6.57376	344.608		13.1406	247.082		6.57402	631.206		6.56887	258.413		6.58233	263.816		6.57633	263.026		6.63084	260.448		7.98166	317.698		6.93144	285.524		6.82532	285.1		6.57103	299.383
6.59045	347.609		13.174	247.125		6.59072	638.78		6.58554	259.111		6.599	263.845		6.593	263.012		6.64767	260.2		8.00166	319.635		6.9481	285.588		6.84199	284.978		6.58772	298.984
6.60713	351.176		13.2073	247.4		6.60736	644.814		6.60221	260.445		6.61567	263.765		6.60966	263.024		6.66434	260.367		8.02166	321.522		6.96475	286.135		6.85866	284.898		6.60439	298.794
6.6238	354.848		13.2406	247.25		6.62405	649.888		6.61887	261.78		6.63233	263.982		6.62633	263.019		6.68117	260.33		8.04833	324.126		6.98144	285.675		6.87532	285.207		6.62105	298.506
6.64052	359.157		13.274	247.31		6.64068	652.276		6.63554	263.343		6.649	263.613		6.64316	263.117		6.69784	260.354		8.06833	326.2		6.9981	285.805		6.89198	284.745		6.63771	298.362
6.65719	363.825		13.3073	247.414		6.6574	653.117		6.65221	264.938		6.66567	263.651		6.65983	263.041		6.7145	260.402		8.09	328.507		7.01477	285.793		6.90865	285.038		6.6544	298.05
6.67385	368.921		13.3407	247.568		6.67408	651.794		6.66887	266.545		6.6825	263.478		6.6765	263.416		6.73117	260.877		8.11166	330.991		7.03147	286.082		6.92532	285.026		6.67107	297.753
6.69052	374.537		13.374	247.478		6.691	648.159		6.68554	268.94		6.69917	263.492		6.69316	262.967		6.748	260.461		8.13166	332.94		7.0481	285.978		6.94199	284.942		6.68774	297.533
6.70718	381.593		13.4074	247.262		6.70766	641.045		6.70225	271.26		6.71583	263.334		6.70983	263		6.76467	260.354		8.15166	335.151		7.06479	286.243		6.95866	285.035		6.70439	297.229
6.72386	389.115		13.4407	247.551		6.72435	630.371		6.71892	273.753		6.733	263.503		6.7265	262.844		6.78134	260.255		8.17166	337.608		7.08149	286.459		6.97532	285.091		6.72107	296.795
6.74052	397.87		13.474	247.592		6.74103	617.057		6.73559	276.505		6.74967	263.322		6.74316	262.898		6.798	260.466		8.19166	339.989		7.09815	286.676		6.99202	285.105		6.73775	296.307
6.75719	407.286		13.5074	247.608		6.75768	601.769		6.75228	279.632		6.767	263.181		6.76	262.669		6.81484	260.193		8.21166	342.355		7.11484	286.737		7.00871	285.055		6.75445	296.063
6.77386	418.402		13.5407	247.334		6.77436	584.087		6.76895	282.842		6.78367	263.118		6.77666	262.861		6.8315	260.519		8.23166	344.841		7.13149	286.722		7.02535	285.311		6.77112	295.528
6.79053	431.542		13.5741	247.62		6.79103	565.931		6.78563	286.628		6.80033	263.118		6.79333	262.777		6.84817	260.447		8.25166	347.542		7.14817	286.956		7.04202	285.099		6.78778	295.43
6.80719	446.332		13.6074	247.648		6.80769	547.381		6.80231	290.645		6.81717	262.954		6.81	263.008		6.865	260.635		8.27	350.352		7.16485	287.164		7.0587	285.093		6.80447	295.14
6.82386	464.296		13.6408	247.68		6.82436	529.669		6.81899	294.712		6.83383	262.777		6.82666	262.699		6.88167	260.368		8.29	353.224		7.18152	287.219		7.07538	285.066		6.82113	294.65
6.84057	486.24		13.6741	247.534		6.84104	511.632		6.83568	299.284		6.8505	262.656		6.84333	262.698		6.8985	260.451		8.31166	356.166		7.19817	287.616		7.09206	285.082		6.83779	294.166
6.85721	512.433		13.7075	247.462		6.85769	495.07		6.85235	304.611		6.86717	262.53		6.86	262.692		6.91517	260.433		8.33166	359.224		7.21484	287.745		7.10874	284.694		6.85449	294.31
6.8739	546.139		13.7408	247.569		6.87439	478.355		6.86899	310.12		6.88383	262.376		6.87683	262.614		6.93184	260.47		8.35333	362.726		7.23152	288.115		7.1254	284.875		6.87115	294.505
6.89057	590.388		13.7741	247.627		6.89105	462.876		6.88569	316.111		6.9005	262.218		6.8935	262.38		6.9485	260.166		8.37166	366.37		7.24819	288.18		7.14207	284.985		6.88784	294.83
6.90722	645.714		13.8074	247.52		6.90773	449.372		6.90235	322.546		6.91717	262.095		6.91016	262.488		6.96534	260.427		8.39333	370.128		7.26485	288.434		7.15873	285.039		6.90449	294.813
6.92389	719.733		13.8408	247.44		6.92441	435.76		6.91899	329.894		6.93383	261.917		6.92683	262.435		6.982	260.437		8.41666	384.625		7.28154	288.811		7.1754	284.978		6.92115	294.587
6.94057	820.289		13.8742	247.867		6.94106	423.058		6.93566	337.75		6.9505	261.861		6.9435	262.452		6.99867	260.339		8.43666	413.239		7.2982	289.093		7.19209	285.166		6.93784	293.961
6.95722	960.42		13.9076	247.762		6.95775	413.159		6.95235	345.377		6.96733	261.723		6.96033	262.395		7.01534	260.281		8.46	428.063		7.31487	289.38		7.20876	285.005		6.95453	293.926
6.97391	1132.23		13.941	247.744		6.97474	402.872		6.96902	354.184		6.98383	261.752		6.977	262.585		7.032	260.376		8.48	412.326		7.33152	289.69		7.22543	285.068		6.97119	293.49
6.99057	1166.98		13.9744	247.576		6.99141	393.853		6.98571	363.808		7.00067	261.392		6.99366	262.23		7.04884	260.215		8.5	375.358		7.34822	290.473		7.24211	285.322		6.98789	293.274
7.00724	952.713		14.0077	247.713		7.00809	385.192		7.00237	374.298		7.01733	261.385		7.01033	262.108		7.0655	260.266		8.52	353.209		7.36489	290.393		7.25878	285.14		7.00453	293.132
7.0239	712.539		14.0411	247.805		7.0248	377.971		7.01905	384.768		7.034	261.12		7.027	261.97		7.08217	260.084		8.54	323.075		7.38155	290.731		7.27547	285.327		7.02122	292.849
7.04058	550.418		14.0744	247.851		7.04143	371.467		7.03571	396.207		7.05067	261.052		7.04383	261.829		7.09884	260.082		8.56	295.135		7.39824	291.058		7.29212	285.261		7.03791	292.41
7.05724	456.622		14.1078	247.765		7.05807	365.386		7.05238	408.894		7.06733	260.773		7.0605	261.805		7.11567	260.087		8.58	283.029		7.41489	291.502		7.30881	285.29		7.05458	291.974
7.07391	390.258		14.1411	247.925		7.07476	359.75		7.06904	421.239		7.084	260.749		7.07716	261.525		7.13234	259.916		8.60166	273.17		7.43155	291.66		7.32545	285.376		7.07124	291.89
7.09058	348.185		14.1744	247.966		7.09143	354.883		7.08573	431.785		7.10067	260.537		7.09383	261.555		7.149	259.923		8.62166	265.757		7.44822	292.288		7.34214	285.378		7.08789	291.437
7.10726	320.519		14.2078	248.058		7.10808	350.024		7.1024	441.485		7.11733	260.711		7.1105	261.449		7.16567	259.893		8.64166	260.73		7.46489	292.796		7.3588	285.271		7.10457	291.27
7.12393	305.482		14.2412	247.918		7.12476	345.604		7.11907	448.068		7.13417	260.672		7.12733	261.264		7.18234	259.81		8.66166	255.515		7.48155	293.498		7.37545	285.447		7.12124	290.767
7.14062	298.974		14.2745	248.1		7.14143	341.838		7.13572	450.216		7.15083	260.908		7.144	261.039		7.19917	259.486		8.68333	250.92		7.49822	293.774		7.39213	285.491		7.13793	290.405
7.15729	297.719		14.3078	247.908		7.15814	338.33		7.15242	450.181		7.1675	260.603		7.16066	260.864		7.21584	259.766		8.705	247.226		7.51487	294.211		7.40883	285.674		7.1546	289.35
7.17398	298.546		14.3412	247.72		7.17478	334.688		7.16912	445.984		7.18417	260.658		7.17733	260.817		7.2325	259.726		8.72666	241.404		7.53155	294.814		7.42547	285.776		7.17126	289.705
7.19067	299.203		14.3745	248.027		7.19144	331.41		7.18577	437.333		7.20083	260.589		7.194	260.532		7.24917	259.464		8.74666	239.285		7.54822	295.478		7.44217	285.826		7.18796	289.534
7.20732	299.499		14.4078	248.11		7.2081	328.015		7.20243	424.378		7.21767	260.647		7.21066	260.349		7.266	259.551		8.76666	239.078		7.56489	295.887		7.45885	285.976		7.20462	288.898
7.22403	298.643		14.4412	248.174		7.22477	325.134		7.21909	410.24		7.23433	260.666		7.2275	260.198		7.28267	259.609		8.79166	239.001		7.58154	296.673		7.47552	286.015		7.22131	288.841
7.24068	297.053		14.4745	248.005		7.24145	322.226		7.23576	395.822		7.251	260.751		7.24416	260.034		7.29934	259.397		8.81333	239.074		7.59822	297.286		7.49221	286.435		7.23798	288.681
7.25737	294.799		14.5079	247.921		7.25814	318.966		7.25243	380.955		7.26767	260.87		7.26083	259.961		7.31617	259.261		8.83333	239.281		7.61487	297.948		7.50886	286.373		7.25465	288.633
7.27401	292.083		14.5412	248.085		7.2748	316.409		7.26912	367.406		7.28433	261.003		7.2775	260.209		7.33284	259.022		8.85333	239.373		7.63155	298.714		7.52554	286.497		7.27129	288.154
7.2907	289.56		14.5745	247.971		7.29147	313.821		7.28576	355.769		7.301	261.278		7.29416	259.738		7.3495	259.101		8.87333	239.428		7.6482	299.378		7.54221	286.737		7.28796	288.103
7.30738	286.744		14.6079	248.034		7.30815	311.402		7.30243	345.595		7.31767	261.851		7.311	259.611		7.36617	258.894		8.89333	239.541		7.66489	300.442		7.5589	287.049		7.30466	286.354
7.32405	284.493		14.6412	248.196		7.3248	308.574		7.31914	336.465		7.33433	261.688		7.32766	259.49		7.38284	258.76		8.91333	239.447		7.68154	301.363		7.57554	286.753		7.3213	286.73
7.34071	283.88		14.6745	247.909		7.34147	306.002		7.33579	328.43		7.351	261.978		7.34433	259.411		7.39967	258.734		8.93333	239.46		7.69822	302.343		7.59219	287.441		7.33798	286.964
7.3574	283.212		14.7079	247.905		7.35816	302.935		7.35248	321.517		7.36783	262.551		7.361	258.955		7.41634	258.865		8.95333	239.313		7.71489	303.27		7.60888	287.694		7.3547	287.05
7.37405	282.193		14.7412	248.005		7.37486	299.089		7.36917	315.541		7.3845	262.89		7.37766	259.256		7.433	258.453		8.97333	238.937		7.73157	304.798		7.62554	288.027		7.37132	286.706
7.39071	280.846		14.7745	248.255		7.39152	295.297		7.38581	310.26		7.40117	262.99		7.39433	259.255		7.44967	258.317		8.99333	238.748		7.74822	305.698		7.64221	288.405		7.388	286.579
7.40738	279.377		14.8079	247.911		7.4082	292.038		7.40248	305.48		7.41783	263.949		7.411	259.293		7.4665	258.2		9.01333	238.142		7.7649	306.998		7.65888	288.873		7.40467	286.151
7.42405	278.115		14.8412	247.987		7.42485	288.519		7.41918	300.684		7.4345	264.553		7.42783	259.32		7.48317	257.967		9.03333	238.04		7.78155	308.187		7.67557	289.055		7.42137	286.105
7.44071	276.974		14.8746	248.169		7.44153	285.534		7.43584	296.468		7.45117	265.176		7.4445	259.724		7.49984	257.324		9.05333	238.11		7.79825	309.817		7.69224	289.545		7.43803	285.597
7.45738	275.721		14.908	248.317		7.4582	282.393		7.45251	292.68		7.46783	265.992		7.46116	259.37		7.51667	257.697		9.07333	237.163		7.81492	311.488		7.7089	290.185		7.4547	285.315
7.47407	274.834		14.9413	248.05		7.47488	280.504		7.46917	288.984		7.4845	267.119		7.47783	259.502		7.53334	257.456		9.095	236.473		7.8316	312.849		7.72557	290.371		7.47137	285.466
7.49072	273.952		14.9746	248.254		7.49155	280.526		7.48582	285.697		7.50117	267.849		7.4945	259.61		7.55	257.343		9.11833	235.128		7.84829	314.622		7.74224	290.779		7.48805	284.755
7.50739	272.485		15.008	248.304		7.50821	281.012		7.50251	282.895		7.51783	268.764		7.51116	259.82		7.56667	257.188		9.145	230.608		7.86494	316.248		7.75891	291.291		7.50474	284.286
7.52405	271.043		15.0413	248.304		7.52489	281.23		7.51919	279.709		7.5345	270.12		7.528	259.837		7.58334	257.389		9.17166	230.588		7.88162	318.217		7.77557	291.831		7.52142	284.179
7.54072	269.969		15.0746	247.974		7.54158	280.909		7.53584	277.408		7.55117	271.154		7.54466	260.449		7.6	256.921		9.19333	230.329		7.89829	320.312		7.79224	292.09		7.53808	284.214
7.55738	269.144		15.108	248.393		7.55824	280.573		7.55251	273.923		7.568	272.715		7.56133	260.724		7.61684	256.697		9.21333	230.278		7.91495	361.607		7.80893	292.942		7.55474	283.768
7.57406	268.521		15.1413	248.339		7.5749	278.986		7.56919	269.76		7.58467	274.262		7.578	261.329		7.6335	256.553		9.235	230.396		7.9316	402.034		7.8256	293.73		7.57142	283.613
7.59071	267.245		15.1746	248.28		7.59157	277.403		7.58584	265.366		7.60133	276.093		7.59466	261.786		7.65017	256.579		9.25666	230.616		7.94829	293.046		7.84227	294.387		7.58808	283.307
7.6074	266.421		15.208	248.239		7.60826	275.511		7.60251	264.761		7.618	277.511		7.61133	262.445		7.66684	256.189		9.28166	230.737		7.96497	243.267		7.85895	295.036		7.60477	283.415
7.6241	267.7		15.2413	248.465		7.62493	273.736		7.61917	264.026		7.63467	279.983		7.628	263.148		7.68367	256.424		9.3	230.084		7.98165	236.311		7.87562	296.148		7.62144	283.199
7.64072	267.575		15.2746	248.193		7.64163	271.851		7.63587	263.245		7.65133	282.16		7.64483	263.984		7.70034	256.272		9.32333	228.94		7.99832	236.17		7.89227	296.619		7.63813	283.171
7.65741	266.204		15.308	248.218		7.65829	269.724		7.6525	262.519		7.66817	284.702		7.6615	264.524		7.717	256.208		9.34333	229.24		8.015	235.135		7.90895	297.453		7.6548	283.227
7.67408	265.775		15.3415	248.233		7.67501	267.764		7.66918	261.602		7.68483	287.586		7.67816	265.896		7.73384	256.177		9.36333	229.076		8.03167	233.693		7.9256	298.207		7.67146	283.046
7.69074	265.494		15.3747	248.269		7.69165	266.024		7.68586	260.44		7.7015	291.546		7.69483	267.221		7.7505	256.236		9.38333	229.19		8.04834	231.355		7.94229	298.954		7.68813	282.445
7.7074	264.874		15.408	248.024		7.70831	264.188		7.7025	259.247		7.71817	295.053		7.7115	268.485		7.76717	256.289		9.40333	228.855		8.065	229.717		7.95895	299.928		7.70482	282.568
7.72409	264.353		15.4414	248.176		7.72499	261.897		7.71917	257.979		7.73483	299.709		7.72816	270.11		7.78384	256.455		9.42333	228.88		8.08167	228.292		7.97565	300.833		7.72149	282.082
7.74077	263.796		15.4747	248.288		7.74167	259.011		7.73586	256.75		7.7515	304.733		7.745	272.46		7.8005	256.363		9.44333	229.083		8.09834	226.822		7.99229	301.981		7.73817	282.137
7.75743	263.001		15.508	248.347		7.75833	256.998		7.75251	255.595		7.76817	310.528		7.76166	274.021		7.81734	256.841		9.465	228.074		8.11502	223.397		8.00898	302.866		7.75482	281.273
7.7741	261.983		15.5414	248.304		7.77502	255.122		7.76919	254.465		7.78483	316.697		7.77833	276.397		7.834	257.033		9.485	227.066		8.13172	221.415		8.02562	304.288		7.77148	281.055
7.79079	261.188		15.5747	248.71		7.7917	252.826		7.78587	253.604		7.8015	324.837		7.795	279.172		7.85067	257.298		9.505	226.741		8.14837	220.124		8.04231	305.521		7.78816	280.497
7.80744	260.671		15.6081	248.637		7.80837	250.861		7.80253	252.677		7.81833	332.948		7.81166	282.077		7.86734	257.776		9.525	226.446		8.16505	219.497		8.05896	306.794		7.80484	279.446
7.82412	260.392		15.6414	248.473		7.82504	248.932		7.8192	252.011		7.835	342.386		7.82833	285.08		7.88417	258.526		9.54666	226.542		8.18174	218.444		8.07563	308.025		7.82149	279.831
7.84082	260.242		15.6747	248.349		7.84168	247.298		7.83586	251.423		7.85167	354.228		7.84516	289.616		7.90084	258.536		9.56666	226.315		8.19839	216.677		8.09229	309.604		7.83815	280.397
7.85747	259.897		15.7081	248.63		7.85839	245.99		7.85251	250.9		7.86833	368.579		7.86183	293.911		7.9175	259.178		9.58666	225.731		8.21505	218.897		8.10898	310.916		7.85482	279.978
7.87413	259.535		15.7414	248.444		7.87504	244.522		7.86922	250.339		7.885	389.24		7.8785	299.329		7.93417	260.045		9.60666	225.55		8.23174	218.878		8.12588	312.546		7.87151	279.131
7.89079	259.051		15.7748	248.295		7.89174	243.423		7.88589	250.002		7.90167	413.805		7.89516	304.399		7.951	260.942		9.62666	225.03		8.24839	216.772		8.14252	314.351		7.88817	278.562
7.90746	258.699		15.8081	248.057		7.90838	242.309		7.90254	249.648		7.91833	442.891		7.91183	311.037		7.96767	261.552		9.64666	224.873		8.26507	217.041		8.1592	315.832		7.90483	278.626
7.92413	257.778		15.8414	248.397		7.92507	241.284		7.91925	249.218		7.935	474.877		7.9285	318.043		7.98434	262.933		9.66666	224.996		8.28174	218.327		8.17586	317.45		7.9215	277.187
7.94081	258		15.8748	248.264		7.94173	241.309		7.93591	249.15		7.95167	502.712		7.94516	326.163		8.001	264.363		9.68666	224.794		8.2984	217.996		8.19254	319.635		7.93819	277.096
7.95748	257.51		15.9081	248.314		7.95839	240.972		7.95259	249.152		7.96833	513.299		7.96183	335.125		8.01784	265.995		9.70666	224.692		8.31507	217.955		8.20921	321.623		7.95584	277.855
7.97415	257.032		15.9414	248.415		7.97508	240.903		7.96925	248.897		7.985	491.967		7.9785	345.913		8.0345	267.619		9.72833	224.547		8.33172	218.072		8.22587	323.775		7.9725	277.659
7.99082	256.106		15.9748	248.58		7.99176	240.669		7.98591	248.947		8.00183	451.204		7.99516	357.141		8.05117	269.904		9.74666	224.336		8.3484	218.198		8.24252	326.14		7.98917	276.751
8.00748	255.96		16.0081	248.382		8.00842	240.151		8.00256	248.955		8.0185	411.105		8.012	371.328		8.068	272.049		9.76833	224.072		8.36505	217.178		8.25919	328.727		8.00586	275.064
8.02418	255.529		16.0415	248.51		8.02509	239.546		8.01925	249.121		8.03517	378.327		8.02866	386.831		8.08467	274.606		9.78666	223.883		8.38177	216.148		8.27586	330.952		8.02251	274.243
8.04084	254.99		16.0748	248.538		8.04175	239.609		8.03592	248.864		8.05183	352.083		8.04533	404.293		8.10134	278.565		9.80833	223.188		8.39842	216.935		8.29256	333.542		8.03919	274.87
8.05753	254.664		16.1081	248.536		8.05845	239.104		8.0526	249.212		8.0685	331.092		8.062	424.236		8.118	295.935		9.82833	222.863		8.4151	218.052		8.30928	336.335		8.05586	260.769
8.07423	254.137		16.1414	248.445		8.0751	238.916		8.06925	249.56		8.08517	313.873		8.07866	447.12		8.13484	338.768		9.84833	223.065		8.43174	217.516		8.32591	339.159		8.07251	259.365
8.09087	254.193		16.1748	248.464		8.09177	238.388		8.08594	249.738		8.10183	292.952		8.09533	471.035		8.1515	413.857		9.86833	223.006		8.44842	217.736		8.34258	342.209		8.08919	256.526
8.10753	253.863		16.2081	248.427		8.10852	237.996		8.10258	249.818		8.1185	276.692		8.11216	494.913		8.16817	504.183		9.89	223.104		8.46509	218.662		8.35927	345.063		8.10584	259.127
8.12419	253.477		16.2415	248.427		8.12517	237.765		8.11927	250.053		8.13533	266.016		8.12883	515.259		8.185	408.274		9.91	223.259		8.48177	219.552		8.37591	348.431		8.12251	259.419
8.14086	253.493		16.2748	248.427		8.14183	237.608		8.13596	249.951		8.152	259.022		8.1455	519.816		8.20167	311.3		9.92833	222.639		8.4984	220.747		8.39263	351.877		8.13917	260.082
8.15757	253.168		16.3081	248.528		8.1585	237.407		8.15261	249.876		8.16867	256.142		8.16216	502.483		8.21834	268.398		9.94833	222.177		8.5151	221.347		8.40927	355.825		8.15583	259.861
8.17421	252.896		16.3414	248.45		8.1752	237.319		8.1693	249.755		8.18533	254.807		8.17883	470.591		8.23517	255.427		9.96833	221.969		8.53175	221.63		8.42596	359.613		8.17252	261.608
8.19088	252.34		16.3748	248.407		8.19187	237.282		8.18598	249.66		8.202	254.484		8.1955	435.656		8.25184	253.579		9.99	221.577		8.54844	220.517		8.4426	363.478		8.1892	259.891
8.20757	251.772		16.4081	248.436		8.20855	237.289		8.20266	250.09		8.21867	254.726		8.21216	403.061		8.2685	253.877		10.0083	221.47		8.56507	217.892		8.45927	367.66		8.20585	259.653
8.22424	251.506		16.4414	248.641		8.22521	237.229		8.21932	249.575		8.23533	255.068		8.229	373.731		8.28534	253.125		10.0283	221.196		8.58175	217.595		8.47592	372.164		8.22252	259.659
8.24093	250.442		16.4748	248.441		8.24186	236.779		8.23599	249.252		8.252	254.86		8.2455	350.47		8.302	251.335		10.0483	220.992		8.59844	216.474		8.49264	376.603		8.23919	260.227
8.25759	248.819		16.5081	248.38		8.25855	237.137		8.25264	248.689		8.26883	254.613		8.26233	331.761		8.31867	245.343		10.07	220.89		8.62612	213.68		8.50929	381.206		8.25592	261.176
8.27426	248.745		16.5415	248.472		8.27522	237.164		8.2693	248.379		8.2855	253.791		8.279	314.64		8.33534	238.973		10.09	220.642		8.64277	212.023		8.52598	386.236		8.27256	262.672
8.29093	247.007		16.5748	248.619		8.29189	237.195		8.28601	248.014		8.30217	251.913		8.29566	302.261		8.35217	233.56		10.11	220.398		8.65947	209.312		8.54265	391.099		8.28923	259.837
8.30759	246.456		16.6083	248.47		8.30855	236.944		8.30265	247.673		8.31883	250.028		8.31233	291.344		8.36884	232.483		10.13	219.994		8.67612	208.633		8.55934	396.127		8.30592	260.813
8.32426	247.207		16.6416	248.383		8.32522	236.839		8.31932	247.362		8.3355	248.186		8.329	283.123		8.3855	231.079		10.15	219.217		8.69279	209.071		8.57601	400.384		8.32258	258.759
8.34093	247.732		16.675	248.374		8.34188	236.884		8.33601	247.035		8.35217	246.198		8.34583	275.856		8.40217	232.459		10.17	218.546		8.70947	210.269		8.5927	404.663		8.33927	259.317
8.35762	248.083		16.7083	248.589		8.35856	236.812		8.35266	246.058		8.36883	244.422		8.3625	270.12		8.419	231.528		10.1883	218.575		8.72612	213.821		8.60937	407.884		8.35594	258.211
8.37427	248.244		16.7416	248.521		8.37522	236.657		8.36932	244.856		8.38567	242.946		8.37916	264.823		8.43567	228.246		10.2083	218.787		8.74279	216.517		8.62604	409.928		8.3726	258.445
8.39095	247.826		16.775	248.489		8.39189	236.703		8.38601	243.095		8.40233	241.089		8.39583	260.974		8.45234	228.287		10.2283	218.696		8.75947	218.79		8.64273	409.374		8.38929	257.93
8.40761	248.091		16.8083	248.591		8.40856	237.058		8.40268	241.083		8.419	239.89		8.4125	258.149		8.46917	230.567		10.2483	218.41		8.77612	220.065		8.65938	406.36		8.40597	258.92
8.42427	247.757		16.8417	248.528		8.42525	236.6		8.41935	239.373		8.43567	238.234		8.42933	256.825		8.48584	230.448		10.2683	218.602		8.79279	221.203		8.67605	399.05		8.42262	259.034
8.44092	247.339		16.875	248.426		8.44191	236.652		8.43606	239.117		8.45233	237.245		8.446	255.62		8.5025	227.155		10.2883	218.364		8.80947	222.081		8.69272	390.835		8.43933	258.791
8.45761	248.107		16.9084	248.468		8.45857	236.341		8.45273	239.069		8.469	235.915		8.46266	255.217		8.51934	225.709		10.3083	217.938		8.82614	222.74		8.7094	379.414		8.45598	259.538
8.47428	249.253		16.9417	248.559		8.47524	236.586		8.46935	239.211		8.48567	235.19		8.47933	255.089		8.536	226.016		10.3283	217.304		8.84279	222.829		8.72609	367.976		8.47264	261.127
8.49097	248.958		16.975	248.425		8.49193	236.67		8.48606	237.244		8.50233	234.222		8.496	255.238		8.55267	223.899		10.3483	216.695		8.85947	223.434		8.74274	355.677		8.48933	259.563
8.50763	248.843		17.0084	248.455		8.50859	236.633		8.50276	235.493		8.519	233.156		8.51266	255.295		8.56934	222.921		10.3683	216.175		8.87614	223.757		8.75942	344.368		8.50601	260.934
8.52429	248.82		17.0417	248.575		8.52526	236.566		8.51942	233.38		8.53583	232.309		8.52933	255.701		8.58617	221.985		10.3883	215.441		8.89282	224.096		8.7761	331.967		8.52265	259.254
8.54096	248.797		17.0751	248.762		8.54193	236.694		8.53609	233.783		8.5525	231.15		8.54616	255.607		8.60284	221.882		10.4083	215.487		8.9095	224.194		8.79279	320.595		8.53933	259.764
8.55763	248.633		17.1084	248.543		8.5586	236.61		8.55278	229.352		8.56917	230.408		8.56283	255.568		8.62	221.285		10.4267	215.498		8.92615	224.193		8.80943	310.029		8.55601	258.565
8.5743	248.437		17.1417	248.5		8.5753	236.511		8.56945	224.911		8.58583	229.474		8.5795	255.372		8.63667	221.173		10.4467	215.566		8.94284	224.246		8.82611	299.909		8.5727	259.014
8.59096	248.492		17.1751	248.625		8.59195	236.492		8.58612	223.628		8.6025	228.569		8.59616	254.683		8.65334	222.064		10.4667	215.918		8.95955	224.38		8.84277	290.923		8.58936	255.814
8.60763	248.916		17.2084	248.678		8.60864	236.127		8.6028	224.183		8.61917	227.683		8.61283	254.551		8.67017	222.847		10.4883	215.532		8.9762	224.291		8.85946	281.389		8.60605	256.436
8.6243	248.399		17.2417	248.15		8.62531	236.163		8.61945	223.369		8.63583	227.007		8.62966	253.92		8.68684	223.548		10.5083	215.297		8.99287	224.289		8.87613	273.143		8.62269	256.591
8.64095	248.043		17.2751	248.394		8.64197	235.733		8.63612	224.879		8.6525	226.724		8.64633	253.059		8.7035	223.59		10.5283	214.735		9.00955	224.642		8.89281	265.66		8.63937	259.415
8.65762	248.304		17.3084	248.47		8.65864	235.676		8.65281	226.346		8.66933	225.969		8.663	252.325		8.72034	223.961		10.5467	214.765		9.02622	224.151		8.9095	259.503		8.65605	257.893
8.67429	248.507		17.3418	248.478		8.67533	235.561		8.66947	226.869		8.686	225.241		8.67966	251.524		8.737	224.364		10.5667	215.216		9.04289	223.993		8.92615	254.03		8.67272	257.67
8.69096	248.532		17.3751	248.33		8.69201	234.987		8.68614	226.383		8.70267	225.464		8.69633	250.343		8.75367	224.023		10.5867	215.221		9.05957	223.771		8.94281	249.696		8.68941	255.858
8.70764	248.464		17.4084	248.523		8.70868	234.658		8.70281	225.678		8.71933	225.798		8.713	249.495		8.7705	224.124		10.6067	215.498		9.07622	223.79		8.95948	245.656		8.70606	259.26
8.72429	248.286		17.4417	248.452		8.72537	234.931		8.71947	224.762		8.736	225.675		8.72983	248.345		8.78717	224.226		10.6267	215.303		9.09289	223.374		8.97617	242.668		8.72272	258.014
8.74095	248.156		17.4751	248.545		8.742	235.176		8.73614	224.556		8.75267	225.423		8.7465	247.584		8.80384	224.074		10.6467	214.768		9.10957	223.37		8.99282	239.922		8.73938	258.251
8.75762	247.995		17.5084	248.479		8.75867	235.388		8.75283	222.223		8.76933	225.381		8.76316	246.417		8.82067	223.766		10.6667	214.681		9.12625	223.115		9.0095	237.677		8.75605	258.353
8.77429	247.831		17.5418	248.737		8.77533	217.59		8.76948	220.778		8.786	225.097		8.77983	245.843		8.83734	223.492		10.6867	214.398		9.14294	223.054		9.02618	235.77		8.77272	257.762
8.79096	248.122		17.5751	248.517		8.79199	181.513		8.78619	221.565		8.80267	224.741		8.7965	245.098		8.854	223.398		10.7067	214.127		9.15959	222.658		9.04283	234.723		8.78939	257.244
8.80763	247.852		17.6084	248.484		8.80866	179.268		8.80286	220.986		8.81933	224.593		8.81316	244.455		8.87084	222.973		10.7267	213.742		9.17627	222.415		9.0595	233.844		8.80608	257.002
8.82431	247.672		17.6417	248.456		8.82532	174.231		8.81953	219.755		8.83617	224.157		8.82983	243.683		8.8875	222.971		10.7467	213.522		9.19294	222.257		9.07619	233.268		8.82275	256.749
8.84098	247.646		17.6751	248.673		8.842	166.913		8.8362	219.834		8.85283	224.116		8.8465	242.94		8.90417	222.816		10.7667	213.132		9.20962	222.076		9.09284	232.826		8.83941	257.312
8.85765	247.615		17.7084	248.475		8.8587	162.095		8.85288	218.93		8.8695	223.888		8.86316	242.354		8.921	222.5		10.7867	212.619		9.22629	221.61		9.1095	232.631		8.8561	257.029
8.87432	247.719		17.7418	248.551		8.87535	158.107		8.86957	218.806		8.88617	223.425		8.88	241.459		8.93767	222.116		10.8067	212.195		9.24295	221.671		9.12617	232.618		8.87275	256.55
8.891	247.635		17.7751	248.58		8.89202	154.403		8.88622	218.636		8.90283	222.906		8.89666	240.773		8.95434	221.996		10.8267	212.468		9.25962	221.491		9.14284	232.52		8.88944	256.757
8.90772	247.881		17.8085	248.638		8.90873	151.926		8.90289	219.584		8.9195	222.693		8.91333	240.07		8.97117	221.622		10.8467	212.455		9.27632	221.179		9.1595	232.504		8.9061	255.916
8.92435	248.019		17.8418	248.27		8.92538	147.804		8.91958	221.206		8.93617	222.292		8.93	239.472		8.98784	221.449		10.8667	212.981		9.29297	221.069		9.17617	232.379		8.92277	255.262
8.94101	247.894		17.8751	248.502		8.94207	147.153		8.93623	220.709		8.95283	222.112		8.94666	238.715		9.0045	221.2		10.8867	213.317		9.30967	220.791		9.19286	232.5		8.93946	254.521
8.95771	247.434		17.9085	248.508		8.95873	146.264		8.95291	219.997		8.9695	221.735		8.96333	238.279		9.02117	221		10.9067	212.687		9.32635	220.809		9.20953	232.285		8.95612	254.108
8.97437	247.203		17.9418	248.446		8.97539	145.189		8.96958	219.234		8.98617	221.318		8.98	237.694		9.038	220.728		10.9267	212.502		9.343	220.566		9.2262	232.429		8.97279	254.627
8.99104	247.182		17.9751	248.504		8.99206	144.259		8.98622	217.421		9.003	221.279		8.99666	237.103		9.05467	220.837		10.9467	212.282		9.35967	220.373		9.24286	231.976		8.98946	254.542
9.00773	247.253		18.0085	248.639		9.00875	143.67		9.0029	216.661		9.01967	220.952		9.0135	236.623		9.07134	220.499		10.9667	212.637		9.37637	220.349		9.25954	232.414		9.00613	254.292
9.02439	247.445		18.0419	248.597		9.02539	143.201		9.01958	216.599		9.03633	220.552		9.03016	236.227		9.08817	219.878		10.9867	213.193		9.39304	220.658		9.27622	232.324		9.02277	254.044
9.04106	247.363		18.0752	248.567		9.04208	143.042		9.03624	216.623		9.053	220.118		9.04683	235.616		9.10484	219.478		11.0067	213.346		9.4097	220.072		9.29289	232.356		9.03948	254.533
9.05772	247.629		18.1085	248.62		9.05873	142.76		9.0529	216.4		9.06967	220.424		9.0635	235.154		9.1215	219.092		11.0267	213.399		9.42639	219.932		9.30956	232.298		9.05613	254.579
9.07441	247.877		18.1419	248.996		9.07539	142.686		9.0696	216.597		9.08633	220.043		9.08016	234.574		9.13817	219.049		11.0467	213.365		9.44304	219.753		9.32625	232.671		9.07281	254.129
9.09106	247.636		18.1752	248.752		9.09207	142.71		9.08625	216.612		9.10317	220.283		9.09683	234.084		9.155	219.056		11.0667	213.366		9.4597	219.675		9.34294	232.192		9.08947	254.635
9.10773	247.475		18.2085	248.742		9.10872	142.31		9.10294	217.255		9.11983	221.913		9.1135	233.36		9.17167	219.564		11.0883	213.125		9.47639	219.628		9.35958	232.1		9.10612	256.681
9.12444	247.5		18.2419	248.721		9.12539	142.205		9.11962	216.961		9.1365	223.029		9.13016	233.176		9.18834	219.836		11.1083	213.125		9.49305	219.272		9.37627	232.107		9.12281	255.906
9.14108	247.327		18.2752	248.996		9.14205	141.899		9.13627	217.152		9.15317	223.903		9.147	232.799		9.205	220.217		11.1283	213.293		9.50972	219.267		9.39294	231.834		9.13945	253.763
9.15775	246.886		18.3086	248.616		9.15874	141.977		9.15296	217.069		9.16983	224.605		9.16366	232.43		9.22184	219.99		11.1517	213.282		9.5264	219.014		9.40958	231.703		9.15614	253.519
9.17443	247.398		18.3419	248.773		9.1754	142.065		9.16962	217.114		9.1865	225.025		9.18033	231.984		9.2385	219.864		11.1717	213.298		9.54307	218.871		9.42628	231.676		9.17283	251.518
9.19111	247.302		18.3752	248.808		9.19209	141.862		9.18629	216.939		9.20317	225.208		9.197	231.954		9.25517	219.59		11.1917	213.608		9.55974	218.776		9.44295	231.534		9.18952	255.51
9.20776	247.356		18.4086	248.895		9.20905	141.739		9.20296	217.234		9.21983	225.561		9.21366	231.26		9.27184	219.618		11.2133	213.44		9.57644	218.527		9.45961	231.246		9.20617	254.479
9.22445	247.253		18.4419	248.706		9.22575	141.69		9.21965	217.305		9.2365	225.221		9.23033	230.754		9.28867	219.297		11.2317	213.281		9.59309	218.454		9.4763	231.204		9.22283	254.301
9.24111	247.554		18.4752	248.563		9.24239	141.636		9.23632	217.389		9.25333	225.282		9.247	230.406		9.30534	219.467		11.2517	212.971		9.60975	218.414		9.49299	231.012		9.2395	253.25
9.25778	247.117		18.5085	248.581		9.25906	141.57		9.25298	217.508		9.27	225.253		9.26383	230.075		9.322	219.599		11.2717	212.436		9.6264	218.24		9.50963	230.963		9.25618	254.952
9.27447	246.953		18.5419	248.656		9.27573	141.478		9.26965	218.087		9.28667	225.222		9.2805	229.363		9.33867	219.52		11.2917	212.562		9.64307	218.262		9.52633	230.774		9.27286	252.595
9.29114	246.917		18.5753	248.616		9.29243	141.509		9.28631	217.45		9.30333	225.072		9.29716	229.422		9.3555	219.543		11.3133	212.819		9.65975	218.06		9.54299	230.719		9.28952	252.377
9.30779	247.073		18.6086	248.361		9.3091	141.333		9.30296	217.391		9.32	225.2		9.31383	229.104		9.37217	219.592		11.3317	212.809		9.67642	217.993		9.55968	230.33		9.30619	253.417
9.32445	246.946		18.6419	248.544		9.32576	141.308		9.31967	217.138		9.33667	225.096		9.3305	228.791		9.38884	219.607		11.3517	213.192		9.69309	217.58		9.57632	230.262		9.32288	253.474
9.34111	247.079		18.6752	248.577		9.34241	141.401		9.33632	217.29		9.35333	225.06		9.34716	228.525		9.4055	219.608		11.3733	213.214		9.70975	217.787		9.59299	230.033		9.33955	252.879
9.35778	246.843		18.7085	248.575		9.3591	141.259		9.35299	217.104		9.37017	225.204		9.364	228.699		9.42234	219.824		11.3917	213.16		9.72644	217.6		9.60965	229.983		9.35621	253.163
9.37447	247.198		18.7419	248.423		9.37574	141.099		9.36968	217.277		9.38683	224.736		9.3805	228.02		9.439	219.458		11.4117	212.938		9.74314	217.604		9.62635	229.406		9.37287	252.71
9.39111	247		18.7752	248.811		9.39246	140.848		9.38634	217.124		9.4035	224.592		9.39733	227.744		9.45567	219.438		11.4317	213.118		9.75977	217.474		9.64301	229.443		9.38954	252.597
9.4078	247.034		18.8086	248.67		9.40908	140.973		9.40301	217.599		9.42017	224.396		9.414	227.615		9.47234	219.446		11.4517	213.014		9.77644	217.497		9.65968	229.312		9.40619	253.179
9.42447	246.865		18.8419	248.542		9.42576	141.01		9.4197	217.389		9.43683	224.242		9.43066	227.468		9.48917	219.767		11.4717	213.105		9.79312	217.286		9.67633	229.096		9.42287	253.697
9.44115	246.894		18.8753	248.545		9.44241	140.958		9.43636	217.44		9.4535	224.009		9.44733	226.901		9.50584	219.804		11.4917	213.201		9.80977	217.196		9.69304	228.9		9.43956	255.178
9.4578	246.682		18.9086	248.703		9.45911	140.795		9.45303	217.163		9.47017	224.126		9.464	227.037		9.5225	220.145		11.5117	213.206		9.82645	216.83		9.70968	228.88		9.45621	252.733
9.47447	246.871		18.9419	248.829		9.47577	140.845		9.4697	216.985		9.48683	223.961		9.48066	226.791		9.53934	220.209		11.5317	212.784		9.84312	216.875		9.72635	228.333		9.47292	253.876
9.49113	246.856		18.9753	248.713		9.49243	140.203		9.48639	216.617		9.5035	223.723		9.49733	226.547		9.556	220.647		11.55	212.721		9.85979	217.26		9.74304	228.11		9.48956	252.189
9.50783	246.982		19.0086	248.719		9.50909	140.023		9.50304	216.919		9.52033	223.626		9.51416	226.347		9.57267	220.804		11.57	212.424		9.87645	216.917		9.75969	227.794		9.50621	253.263
9.52452	246.77		19.042	248.688		9.52574	139.625		9.51972	216.504		9.537	223.541		9.53083	226.397		9.58934	220.87		11.59	212.618		9.89312	216.754		9.77637	227.744		9.52288	251.571
9.54116	246.38		19.0753	248.888		9.54241	139.575		9.53641	214.495		9.55367	223.616		9.5475	226.161		9.60617	221.382		11.61	212.925		9.90977	216.607		9.79305	227.539		9.53957	250.584
9.55783	246.669		19.1086	248.669		9.5591	139.525		9.55306	175.892		9.57033	223.562		9.56416	225.921		9.62284	221.521		11.63	212.626		9.92645	216.598		9.80969	227.403		9.55624	253.367
9.57451	246.798		19.142	248.534		9.57577	139.167		9.56975	170.449		9.587	223.469		9.58083	225.906		9.6395	221.6		11.65	212.702		9.94315	216.316		9.82636	227.219		9.57292	252.501
9.59116	246.899		19.1754	248.47		9.59245	139.12		9.58642	163.014		9.60367	223.388		9.5975	225.709		9.65617	221.623		11.67	212.683		9.95979	216.363		9.84304	227.24		9.58959	250.314
9.60788	246.96		19.2087	248.51		9.60909	139.14		9.60309	160.336		9.62033	223.698		9.61416	225.502		9.673	221.936		11.69	212.726		9.97645	216.44		9.85969	226.827		9.60623	249.782
9.62452	247.39		19.242	248.62		9.62577	138.93		9.61976	158.81		9.637	223.278		9.631	225.285		9.68967	221.793		11.7083	212.445		9.99317	216.649		9.87639	226.519		9.63513	249.837
9.64119	246.956		19.2754	248.464		9.64247	138.304		9.63644	152.242		9.65367	223.319		9.64766	225.199		9.70634	221.879		11.7283	212.527		10.0098	216.192		9.8931	226.27		9.64592	248.676
9.65786	246.957		19.3087	248.535		9.65911	138.391		9.65309	149.421		9.67033	223.232		9.66433	225.091		9.723	221.802		11.7483	212.648		10.0265	216.118		9.90975	226.093		9.66254	251.042
9.67453	246.648		19.342	248.64		9.6758	138.398		9.66976	148.689		9.687	223.102		9.681	224.995		9.73967	221.688		11.7683	212.647		10.0432	216.113		9.92646	226.113		9.67922	250.976
9.6912	246.53		19.3753	248.945		9.69245	138.354		9.68642	147.191		9.70383	223.152		9.69766	224.81		9.7565	221.559		11.7867	212.89		10.0598	216.021		9.94312	225.604		9.6959	250.429
9.70787	246.105		19.4087	248.733		9.70912	138.126		9.70309	146.416		9.7205	223.175		9.7145	224.616		9.77317	221.555		11.8083	212.739		10.0765	215.963		9.95984	225.452		9.71256	250.783
9.72453	246.441		19.442	248.737		9.72578	138.191		9.71975	145.816		9.73717	223.072		9.73116	224.629		9.78984	221.404		11.8283	212.383		10.0932	215.964		9.97651	225.221		9.72923	249.255
9.74122	246.363		19.4753	248.581		9.74245	138.172		9.73644	145.082		9.75383	222.73		9.74783	225.018		9.8065	220.941		11.8483	212.442		10.1098	216.043		9.99317	225.216		9.74591	249.946
9.75787	246.711		19.5087	248.702		9.75915	138.03		9.75309	145.078		9.7705	223.059		9.7645	224.656		9.82334	221.17		11.8683	212.037		10.1265	216.171		10.0098	224.429		9.76256	250.452
9.77454	246.362		19.542	248.97		9.77578	137.812		9.76978	144.818		9.78717	222.887		9.78133	224.464		9.84	221.132		11.8883	212.487		10.1432	216.208		10.0265	224.41		9.77925	250.694
9.79125	246.214		19.5754	248.759		9.79247	137.923		9.78646	144.476		9.804	222.829		9.798	224.226		9.85667	221.096		11.9083	212.715		10.1599	215.72		10.0432	224.051		9.79594	250.46
9.8079	246.04		19.6087	248.474		9.80911	137.837		9.80311	144.783		9.82067	222.623		9.81466	224.038		9.87334	221.194		11.9283	212.619		10.1765	215.94		10.0599	223.875		9.81259	249.912
9.82457	245.983		19.642	248.459		9.82584	137.802		9.8198	144.704		9.83733	223.045		9.83133	223.503		9.89017	221.622		11.95	212.862		10.1932	215.698		10.0765	223.607		9.82929	249.557
9.84125	245.76		19.6754	248.606		9.84251	137.774		9.83647	144.591		9.854	222.375		9.848	223.622		9.90684	221.257		11.97	212.659		10.2099	215.691		10.0932	223.568		9.84596	250.194
9.85795	245.952		19.7087	248.553		9.85919	137.689		9.85313	144.454		9.87067	222.373		9.86466	223.511		9.9235	221.167		11.99	212.589		10.2265	215.587		10.1099	223.071		9.86261	249.88
9.87462	245.881		19.742	248.635		9.87583	137.722		9.8698	144.911		9.88733	222.286		9.88133	223.395		9.94017	221.189		12.01	212.508		10.2432	215.687		10.1265	222.875		9.87928	249.329
9.89129	245.733		19.7753	248.458		9.8925	137.755		9.88647	144.178		9.904	222.161		9.898	223.278		9.957	221.25		12.03	212.607		10.2599	215.469		10.1432	222.786		9.89597	247.962
9.90794	245.668		19.8087	248.444		9.90916	137.9		9.90311	143.873		9.92067	221.93		9.91466	223.152		9.97367	220.898		12.0483	212.608		10.2765	215.395		10.1599	222.292		9.91262	249.32
9.92462	245.507		19.842	248.641		9.92584	137.764		9.9198	143.581		9.9375	222.144		9.9315	223.121		9.99034	221.381		12.07	212.669		10.2932	215.166		10.1766	222.069		9.92928	247.169
9.94155	245.81		19.8754	248.513		9.9425	137.613		9.93649	143.088		9.95417	222.347		9.94816	223.059		10.007	221.373		12.09	212.762		10.3099	215.322		10.1933	222.013		9.94595	247.108
9.95823	245.727		19.9087	248.569		9.95917	137.577		9.95313	142.528		9.97083	222.323		9.96483	222.916		10.0238	221.357		12.11	212.561		10.3265	215.399		10.2099	221.933		9.96262	246.251
9.97488	245.59		19.9421	248.464		9.97584	137.635		9.96978	142.329		9.9875	222.467		9.9815	223.007		10.0405	221.252		12.13	212.595		10.3432	215.31		10.2266	221.084		9.97928	245.352
9.99156	245.606		19.9754	248.254		9.99251	137.752		9.98647	141.866		10.0042	222.314		9.99833	222.93		10.0572	221.577		12.15	212.382		10.3599	215.216		10.2433	220.893		9.99595	243.132
10.0082	245.825		20.0088	248.359		10.0092	137.568		10.0031	142.2		10.0208	222.086		10.015	222.739		10.0738	221.162		12.17	212.086		10.3765	215.349		10.26	220.535		10.0126	243.181
10.0249	245.58		20.0421	248.438		10.0259	137.318		10.0198	142.469		10.0377	221.981		10.0317	222.754		10.0907	221.02		12.19	212.197		10.3932	214.947		10.2766	220.33		10.0293	244.279
10.0416	245.334		20.0755	248.48		10.0425	137.289		10.0365	142.706		10.0543	222.203		10.0483	222.824		10.1073	221.105		12.21	212.351		10.4099	214.98		10.2933	220.029		10.0459	244.02
10.0582	245.117		20.1088	248.528		10.0592	137.266		10.0531	142.29		10.071	222.101		10.065	222.833		10.124	221.023		12.23	212.168		10.4265	214.996		10.31	220.181		10.0626	244.718
10.0749	245.204		20.1421	248.295		10.0759	136.996		10.0698	141.872		10.0877	222.039		10.0817	222.723		10.1408	220.978		12.2533	212.326		10.4432	214.952		10.3267	219.521		10.0793	244.333
10.0916	245.233		20.1755	248.441		10.0926	137.342		10.0865	141.58		10.1043	222.15		10.0983	222.821		10.1575	220.94		12.2733	211.841		10.4599	214.941		10.3434	219.279		10.096	245.763
10.1082	245.211		20.2089	248.409		10.1092	137.34		10.1032	141.466		10.121	222.259		10.1152	222.544		10.1742	220.923		12.2933	211.535		10.4766	215.051		10.36	219.256		10.1126	247.054
10.1249	245.221		20.2422	248.486		10.1259	137.398		10.1198	141.032		10.1377	222.019		10.1318	222.038		10.191	220.948		12.3167	211.867		10.4932	215.025		10.3767	219.031		10.1293	247.165
10.1416	245.616		20.2755	248.661		10.1425	137.333		10.1365	140.906		10.1545	221.967		10.1485	222.239		10.2077	220.878		12.34	211.82		10.5099	215.059		10.3934	218.51		10.146	247.541
10.1585	245.565		20.3089	248.432		10.1592	137.398		10.1532	140.645		10.1712	222.108		10.1652	222.087		10.2243	220.817		12.3633	211.911		10.5266	215.115		10.41	218.546		10.1626	248.324
10.1749	245.568		20.3422	248.51		10.1759	137.184		10.1698	140.872		10.1878	222.273		10.1818	221.823		10.2412	220.776		12.3833	212.329		10.5432	214.694		10.4267	218.021		10.1793	248.855
10.1918	245.69		20.3756	248.462		10.1926	137.199		10.1865	140.603		10.2045	222.445		10.1985	222.062		10.2578	220.549		12.405	212.147		10.5599	215.013		10.4434	217.241		10.196	247.845
10.2087	245.649		20.4089	248.575		10.2092	137.118		10.2032	140.959		10.2212	222.663		10.2152	222.292		10.2745	220.687		12.425	212.008		10.5766	215.091		10.4601	216.996		10.2127	249.574
10.2254	245.767		20.4422	248.74		10.2259	137.161		10.2198	141.164		10.2378	222.525		10.232	222.054		10.2912	220.54		12.4433	211.983		10.5932	215.025		10.4768	216.66		10.2294	249.302
10.242	245.703		20.4756	248.526		10.2426	137.343		10.2365	141.345		10.2545	222.508		10.2487	221.945		10.308	220.41		12.4633	211.794		10.6099	214.95		10.4934	216.611		10.246	247.853
10.2587	245.63		20.5089	248.487		10.2593	137.127		10.2532	140.948		10.2712	222.621		10.2653	221.801		10.3247	220.323		12.4833	212.164		10.6266	215.003		10.5101	216.304		10.2627	247.906
10.2754	245.19		20.5423	248.406		10.2759	137.098		10.2699	141.238		10.288	222.521		10.282	221.876		10.3413	220.348		12.5033	211.729		10.6432	214.993		10.527	216.477		10.2794	247.803
10.2921	245.092		20.5756	248.526		10.2926	137.126		10.2866	140.97		10.3047	222.736		10.2987	221.823		10.358	220.09		12.5233	211.271		10.6599	215.016		10.5437	215.936		10.2961	246.999
10.3087	245.057		20.609	248.597		10.3093	137.159		10.3032	141.066		10.3213	222.427		10.3155	221.757		10.3748	220.367		12.545	211.262		10.6766	214.752		10.5604	215.745		10.3127	246.725
10.3254	245.847		20.6423	248.523		10.3259	136.75		10.3199	141.153		10.338	222.458		10.3322	221.693		10.3915	220.348		12.565	211.168		10.6932	214.895		10.5771	215.38		10.3294	247.696
10.3421	245.983		20.6756	248.517		10.3426	137.203		10.3366	141.508		10.3547	222.385		10.3488	221.885		10.4082	220.358		12.585	210.682		10.7099	214.845		10.5937	215.148		10.3461	247.656
10.3587	246.311		20.709	248.55		10.3593	137.235		10.3533	140.85		10.3713	222.648		10.3655	221.75		10.425	220.22		12.6067	210.853		10.7266	214.783		10.6104	214.586		10.3627	247.358
10.3754	246.222		20.7423	248.772		10.3759	137.313		10.3699	140.62		10.388	222.47		10.3822	221.729		10.4417	220.436		12.63	211.202		10.7433	214.624		10.6271	214.921		10.3794	248.808
10.3921	245.913		20.7756	248.575		10.3926	137.366		10.3866	140.552		10.4047	222.505		10.3988	221.741		10.4583	220.159		12.6533	211.316		10.7599	214.667		10.6437	214.578		10.3961	250.087
10.4088	246.02		20.809	248.524		10.4093	137.369		10.4033	140.308		10.4213	222.511		10.4157	221.681		10.4752	220.073		12.6767	211.265		10.7766	214.423		10.6604	214.435		10.4127	248.505
10.4254	246.033		20.8423	248.478		10.426	137.247		10.4199	139.719		10.4382	222.533		10.4323	221.273		10.4918	219.871		12.7017	211.071		10.7933	214.273		10.6771	214.392		10.4294	246.624
10.4421	245.914		20.8757	248.622		10.4426	137.044		10.4366	140.094		10.4548	222.499		10.449	221.609		10.5085	220.021		12.7217	210.579		10.81	214.321		10.6937	214.667		10.4461	247.766
10.4588	245.657		20.909	248.689		10.4593	136.933		10.4533	140.336		10.4715	222.549		10.4657	221.417		10.5252	219.772		12.74	210.802		10.8266	214.376		10.7104	213.99		10.4628	246.352
10.4754	245.555		20.9423	248.631		10.476	137.181		10.4699	140.879		10.4882	222.554		10.4823	221.396		10.542	219.908		12.76	210.19		10.8433	214.654		10.7271	213.878		10.4794	246.996
10.4921	245.607		20.9757	248.615		10.4926	137.163		10.4866	141.394		10.5048	222.591		10.499	221.365		10.5587	219.977		12.78	209.982		10.86	214.306		10.7438	213.759		10.4961	247.355
10.5088	245.579		21.009	248.514		10.5093	137.319		10.5033	141.435		10.5215	222.932		10.5157	221.739		10.5753	220.037		12.8033	209.961		10.8766	214.137		10.7604	213.441		10.5128	246.114
10.5254	245.635		21.0423	248.825		10.526	137.429		10.52	141.197		10.5382	222.687		10.5325	221.324		10.5922	219.753		12.8217	209.884		10.8933	214.139		10.7771	213.058		10.5294	245.872
10.5421	245.67		21.0757	248.697		10.5427	137.373		10.5367	141.006		10.5548	222.642		10.5492	221.324		10.6088	219.737		12.8417	209.648		10.91	214.151		10.7938	213.172		10.5461	247.218
10.5588	245.588		21.109	248.756		10.5593	137.245		10.5534	141.211		10.5717	222.578		10.5658	221.211		10.6255	219.783		12.8617	209.757		10.9266	214.188		10.8105	213.095		10.5628	246.669
10.5754	245.563		21.1424	248.831		10.576	137.204		10.57	141.432		10.5882	222.634		10.5825	221.06		10.6423	219.683		12.8817	209.708		10.9433	214.064		10.8271	212.663		10.5795	246.946
10.5921	245.565		21.1757	248.832		10.5926	136.918		10.5867	141.087		10.605	222.183		10.5992	220.8		10.659	219.403		12.9017	209.726		10.96	213.911		10.8438	212.892		10.5961	246.924
10.6088	245.739		21.209	248.765		10.6093	137.016		10.6034	140.656		10.6217	222.554		10.6158	221.121		10.6757	219.612		12.9217	209.824		10.9766	213.727		10.8605	212.824		10.6128	247.666
10.6254	245.395		21.2424	248.841		10.626	137.223		10.62	140.294		10.6383	222.532		10.6327	221.168		10.6923	219.653		12.9417	209.735		10.9933	213.744		10.8772	212.562		10.6295	247.256
10.6421	245.589		21.2757	248.803		10.6427	137.046		10.6367	140.333		10.655	222.373		10.6493	221.363		10.7092	219.573		12.9617	209.848		11.01	213.399		10.8938	212.464		10.6462	247.126
10.6588	245.751		21.309	248.912		10.6593	137.124		10.6534	140.046		10.6717	222.384		10.666	221.218		10.7258	219.565		12.9817	210.066		11.0266	213.337		10.9105	212.484		10.6628	246.694
10.6754	245.652		21.3424	248.885		10.676	137.165		10.67	140.001		10.6883	222.623		10.6827	221.176		10.7425	219.968		13.0017	209.903		11.0433	213.074		10.9272	212.259		10.6795	246.854
10.6921	245.31		21.3757	248.632		10.6927	137.108		10.6867	139.824		10.705	222.503		10.6993	221.163		10.7593	219.621		13.0233	210.091		11.06	212.86		10.9438	211.988		10.6961	247.386
10.7088	245.656		21.409	248.795		10.7094	136.722		10.7034	139.499		10.7218	222.38		10.7162	221.184		10.776	219.606		13.0483	209.696		11.0766	212.623		10.9605	211.793		10.7128	247.153
10.7255	245.564		21.4424	248.773		10.7261	137.174		10.72	138.804		10.7383	222.521		10.7328	220.848		10.7927	219.562		13.0717	209.812		11.0933	212.543		10.9772	211.768		10.7295	247.186
10.7421	245.45		21.4757	248.94		10.7427	137.13		10.7367	138.856		10.755	222.192		10.7495	221.145		10.8093	219.629		13.0917	209.963		11.11	212.438		10.9939	211.415		10.7462	247.443
10.7588	245.297		21.509	248.701		10.7594	137.219		10.7534	138.55		10.7718	222.061		10.7662	221.191		10.826	219.283		13.1133	210.078		11.1266	212.337		11.0105	211.523		10.7628	247.108
10.7755	245.707		21.5424	248.746		10.7761	137.092		10.7701	138.402		10.7885	222.022		10.7828	221.17		10.8428	219.552		13.1417	210.015		11.1433	212.046		11.0272	211.317		10.7795	246.762
10.7922	245.491		21.5757	248.743		10.7927	137.218		10.7868	138.347		10.8052	222.14		10.7995	221.248		10.8595	219.669		13.1617	210.045		11.16	212.38		11.0439	211.348		10.7962	246.755
10.8088	245.069		21.609	248.664		10.8094	137.177		10.8034	138.081		10.8218	221.672		10.8163	221.602		10.8762	219.572		13.1817	209.657		11.1766	212.514		11.0606	211.12		10.8128	246.948
10.8255	244.997		21.6424	247.834		10.826	137.156		10.8201	137.497		10.8385	222.104		10.833	221.223		10.893	219.6		13.2033	209.546		11.1933	212.584		11.0772	210.87		10.8295	247.451
10.8422	245.311		21.6757	247.462		10.8427	136.964		10.8368	137.422		10.8552	222.2		10.8497	221.271		10.9097	219.835		13.225	209.576		11.21	212.491		11.0939	210.881		10.8462	246.563
10.8589	244.966		21.709	247.167		10.8597	137.39		10.8534	137.628		10.8718	222.367		10.8663	221.217		10.9265	219.58		13.245	209.589		11.2266	212.691		11.1106	210.779		10.8628	246.643
10.8755	245.102		21.7424	246.982		10.8763	137.51		10.8701	137.656		10.8885	222.413		10.883	221.239		10.9432	219.523		13.265	209.755		11.2433	212.335		11.1273	210.406		10.8795	246.513
10.8922	245.085		21.7757	247.164		10.893	137.595		10.8868	137.354		10.9052	222.767		10.8997	220.831		10.9598	219.621		13.285	210.09		11.26	212.266		11.1439	210.475		10.8962	246.506
10.9089	245.249		21.809	246.876		10.9097	137.675		10.9034	137.874		10.922	222.302		10.9165	221.197		10.9767	219.505		13.31	210.061		11.2767	212.023		11.1606	210.5		10.9129	246.5
10.9255	244.869		21.8424	227.579		10.9263	137.756		10.9201	137.882		10.9387	222.253		10.9332	221.183		10.9933	219.625		13.3333	209.965		11.2934	211.898		11.1773	210.232		10.9295	247.023
10.9422	244.879		21.8758	184.599		10.9431	137.723		10.9368	137.903		10.9553	222.447		10.9498	221.202		11.01	219.568		13.3567	209.892		11.31	212.027		11.1939	210.133		10.9462	245.784
10.9589	244.694		21.9091	176.98		10.9597	137.633		10.9534	137.74		10.972	222.327		10.9665	221.187		11.0267	219.512		13.3767	209.977		11.3267	211.818		11.2106	210.244		10.9629	245.482
10.9756	244.839		21.9424	171.561		10.9764	137.702		10.9701	137.76		10.9887	222.6		10.9832	221.319		11.0435	219.394		13.395	210.03		11.3434	211.602		11.2273	210.018		10.9795	245.777
10.9922	244.656		21.9758	167.928		10.9931	137.774		10.9868	137.738		11.0053	222.359		10.9998	221.183		11.0602	219.307		13.415	210.099		11.3601	211.51		11.2439	209.793		10.9962	245.412
11.0089	244.858		22.0091	158.877		11.0097	138.034		11.0034	137.631		11.022	222.347		11.0165	221.067		11.0768	219.209		13.435	210.142		11.3767	211.101		11.2606	209.773		11.0129	245.264
11.0256	244.881		22.0424	156.108		11.0264	137.79		11.0201	137.521		11.0387	222.261		11.0332	220.911		11.0937	219.244		13.4583	210.239		11.3934	210.675		11.2775	209.688		11.0296	245.171
11.0422	245.188		22.0758	156.9		11.043	137.893		11.0368	137.438		11.0553	222.056		11.0498	220.917		11.1103	219.142		13.4817	210.31		11.4101	210.811		11.2942	209.632		11.0462	245.196
11.0589	244.982		22.1091	158.01		11.0597	137.832		11.0535	137.267		11.0722	221.76		11.0667	220.976		11.127	218.631		13.5017	210.253		11.4267	210.671		11.3108	209.527		11.0629	244.695
11.0756	245.283		22.1425	159.879		11.0764	137.825		11.0702	137.057		11.0888	221.926		11.0833	221.058		11.1437	218.901		13.5217	210.379		11.4434	210.492		11.3275	209.462		11.0795	244.905
11.0923	245.089		22.1758	166.825		11.0931	137.491		11.0868	137.081		11.1055	221.889		11.1	221.023		11.1605	218.921		13.5417	210.436		11.4601	210.569		11.3442	209.545		11.0962	245.146
11.1089	244.976		22.2091	172.182		11.1098	137.908		11.1035	137.28		11.1222	221.711		11.1167	220.919		11.1772	218.894		13.5617	210.384		11.4767	210.625		11.3609	209.391		11.1129	245.367
11.1256	244.816		22.2425	172.924		11.1264	137.867		11.1202	136.85		11.1388	221.76		11.1333	221.036		11.1938	218.846		13.5817	210.546		11.4934	210.763		11.3776	208.984		11.1296	245.187
11.1423	244.918		22.2758	172.97		11.1431	138.031		11.1369	136.667		11.1555	221.817		11.15	221.123		11.2107	219.007		13.6017	210.399		11.5101	210.789		11.3942	209.326		11.1462	246.966
11.1589	244.91		22.3091	173.05		11.1598	137.857		11.1536	136.753		11.1722	221.874		11.1667	221.089		11.2273	218.81		13.625	210.279		11.5268	210.81		11.4109	209.251		11.1629	247.817
11.1756	244.831		22.3425	172.831		11.1764	138.076		11.1702	136.561		11.1888	221.568		11.1833	221.009		11.244	218.759		13.6483	210.434		11.5434	210.736		11.4276	209.25		11.1796	247.682
11.1923	244.842		22.3758	172.221		11.1931	137.93		11.1869	136.371		11.2055	221.933		11.2002	221.159		11.2608	218.396		13.6717	210.506		11.5601	210.582		11.4442	209.101		11.1963	247.119
11.2089	244.954		22.4091	170.039		11.2098	137.902		11.2036	136.525		11.2223	221.627		11.2168	221.099		11.2775	218.438		13.6933	210.622		11.5768	210.617		11.4609	209.073		11.2129	245.535
11.2256	244.624		22.4425	169.458		11.2264	137.656		11.2202	136.454		11.239	221.6		11.2335	221.035		11.2942	218.1		13.7167	210.525		11.5934	210.484		11.4776	208.827		11.2296	245.388
11.2423	244.483		22.4758	168.931		11.2431	137.835		11.2369	136.107		11.2557	221.629		11.2502	220.866		11.3108	218.414		13.7383	210.563		11.6101	210.934		11.4943	208.803		11.2463	245.274
11.2589	244.482		22.5091	169.077		11.2598	137.95		11.2536	136.202		11.2723	221.591		11.2668	221.052		11.3275	218.359		13.76	210.474		11.6268	210.419		11.5109	208.55		11.263	245.384
11.2756	244.568		22.5425	170.446		11.2765	137.995		11.2703	136.07		11.289	221.369		11.2835	220.864		11.3442	218.315		13.7867	210.166		11.6434	210.393		11.5276	208.669		11.2796	244.726
11.2923	244.429		22.5758	170.946		11.2931	137.871		11.2869	136.299		11.3057	221.708		11.3002	220.82		11.361	218.396		13.8067	210.485		11.6601	210.234		11.5443	208.439		11.2963	245.15
11.3089	244.61		22.6092	171.434		11.3098	137.974		11.3036	136.591		11.3223	221.654		11.3168	220.669		11.3777	218.475		13.83	210.555		11.6768	210.409		11.5609	208.435		11.313	246.218
11.3256	244.602		22.6425	172.717		11.3264	137.856		11.3203	136.892		11.339	221.545		11.3337	220.854		11.3943	213.407		13.8483	210.6		11.6934	210.373		11.5776	208.421		11.3296	246.338
11.3423	244.642		22.6759	172.634		11.3431	137.883		11.3369	136.479		11.3558	221.606		11.3503	220.686		11.411	185.764		13.8683	210.668		11.7101	210.32		11.5943	208.691		11.3463	246.795
11.359	244.538		22.7092	172.432		11.3598	137.82		11.3536	136.362		11.3725	221.711		11.367	220.262		11.4278	177.532		13.8883	210.618		11.7268	210.368		11.6109	208.318		11.363	246.918
11.3756	244.399		22.7426	172.578		11.3764	137.981		11.3703	136.279		11.3892	221.54		11.3837	220.118		11.4445	172.71		13.9083	210.603		11.7434	210.527		11.6276	208.37		11.3797	247.593
11.3923	244.401		22.7759	173.042		11.3931	138.041		11.3869	136.179		11.4058	221.43		11.4003	220.262		11.4612	168.37		13.9317	210.6		11.7601	210.349		11.6443	208.282		11.3963	247.706
11.4089	244.503		22.8093	173.156		11.4098	137.979		11.4037	135.585		11.4225	221.765		11.417	211.75		11.4778	164.167		13.9517	210.697		11.7768	210.09		11.6609	208.154		11.413	247.007
11.4256	244.535		22.8426	173.14		11.4265	137.942		11.4203	135.753		11.4392	221.601		11.4337	188.209		11.4945	161.399		13.9717	210.716		11.7935	210.449		11.6776	207.907		11.4297	247.149
11.4423	244.64		22.8759	173.33		11.4432	138.07		11.437	135.548		11.4558	221.572		11.4503	185.302		11.5112	158.259		13.9917	210.692		11.8101	210.606		11.6943	208.014		11.4463	247.025
11.459	244.591		22.9093	173.104		11.4598	137.919		11.4537	135.569		11.4725	221.51		11.4672	180.944		11.528	155.991		14.0117	210.824		11.8268	210.78		11.7109	207.951		11.463	246.199
11.4756	244.548		22.9426	173.133		11.4766	137.808		11.4703	135.532		11.4892	221.507		11.4838	176.619		11.5447	154.795		14.0317	210.732		11.8435	210.684		11.7276	207.923		11.4797	246.029
11.4923	244.522		22.9759	173.019		11.4932	137.868		11.487	135.979		11.5058	221.282		11.5005	171.067		11.5615	153.916		14.0517	210.865		11.8601	210.686		11.7443	207.66		11.4964	245.181
11.509	244.729		23.0093	172.851		11.5099	137.975		11.5037	135.629		11.5225	221.598		11.5172	167.954		11.5782	152.396		14.0717	210.928		11.8768	210.713		11.761	207.39		11.513	245.149
11.5257	244.569		23.0426	172.568		11.5266	137.773		11.5204	135.661		11.5393	221.608		11.5338	164.133		11.5948	151.542		14.0917	210.672		11.8935	210.553		11.7776	207.622		11.5297	245.35
11.5423	244.4		23.0759	171.941		11.5432	137.999		11.537	135.602		11.556	221.56		11.5505	161.282		11.6117	150.733		14.1117	210.93		11.9102	209.685		11.7943	207.586		11.5464	245.588
11.559	244.734		23.1093	171.582		11.5599	138.002		11.5537	135.582		11.5727	221.557		11.5672	159.481		11.6283	149.672		14.1333	211.185		11.9268	208.906		11.8112	207.408		11.563	244.656
11.5757	244.814		23.1426	170.628		11.5766	138.042		11.5704	135.497		11.5893	221.726		11.584	158.038		11.645	148.802		14.1533	211.041		11.9435	208.548		11.8279	207.463		11.5797	244.638
11.5923	244.585		23.176	169.666		11.5933	138.154		11.5871	135.613		11.606	221.652		11.6007	157.684		11.6617	147.905		14.1783	211.163		11.9602	209.177		11.8446	207.781		11.5964	243.991
11.609	244.669		23.2093	169.484		11.6099	138.301		11.6037	135.702		11.6227	221.64		11.6173	156.279		11.6785	147.326		14.1983	211.085		11.9769	209.504		11.8612	207.316		11.6131	243.341
11.6257	244.699		23.2426	169.616		11.6266	138.214		11.6204	135.574		11.6393	221.782		11.634	156.058		11.6952	146.468		14.2183	210.817		11.9935	209.521		11.8779	207.157		11.6297	243.441
11.6424	244.775		23.276	169.57		11.6433	138.335		11.637	135.632		11.6562	221.579		11.6507	155.416		11.7118	145.88		14.24	211.082		12.0102	209.371		11.8949	207.012		11.6464	242.83
11.659	244.768		23.3093	169.496		11.66	138.232		11.6537	135.63		11.6728	221.569		11.6673	155.08		11.7285	145.401		14.26	211.429		12.0269	208.881		11.9112	207.084		11.6631	243.097
11.6757	244.844		23.3427	169.77		11.6766	138.391		11.6704	135.4		11.6895	221.686		11.684	154.339		11.7453	145.363		14.28	211.226		12.0435	209.336		11.9279	206.837		11.6797	243.515
11.6924	244.862		23.376	169.555		11.6933	138.556		11.6871	135.33		11.7062	221.802		11.7007	152.583		11.762	144.697		14.3017	211.054		12.0602	209.893		11.9446	207.031		11.6964	243.016
11.709	244.764		23.4093	169.511		11.71	138.402		11.7037	135.351		11.7228	221.648		11.7173	151.396		11.7788	144.376		14.3217	211.207		12.0769	210.609		11.9612	207.063		11.7131	242.998
11.7257	244.666		23.4427	169.468		11.7267	138.466		11.7204	135.311		11.7395	221.691		11.7342	151.024		11.7955	143.962		14.345	211.182		12.0935	210.635		11.9779	207.267		11.7297	243.338
11.7424	244.548		23.476	169.57		11.7433	138.501		11.7371	135.258		11.7562	221.665		11.7508	150.467		11.8122	143.769		14.365	211.295		12.1102	211.134		11.9946	206.9		11.7464	243.6
11.759	244.796		23.5094	166.417		11.76	138.586		11.7538	135.09		11.7728	221.685		11.7675	149.633		11.8288	143.334		14.385	211.422		12.1269	211.329		12.0112	207.05		11.7631	243.578
11.7757	244.509		23.5427	166.276		11.7767	138.19		11.7704	135.051		11.7895	221.613		11.7842	149.142		11.8455	143.288		14.405	211.33		12.1436	211.901		12.0279	206.987		11.7797	243.548
11.7924	244.454		23.576	167.006		11.7933	138.515		11.7871	135.125		11.8062	221.59		11.8008	148.685		11.8622	143.233		14.4267	211.429		12.1602	212.332		12.0446	206.918		11.7964	243.643
11.8091	244.447		23.6094	167.08		11.81	138.448		11.8038	135.138		11.8228	221.597		11.8177	148.044		11.879	143.05		14.445	211.347		12.1769	212.287		12.0612	206.538		11.8131	243.864
11.8257	244.48		23.6427	167.144		11.8267	138.443		11.8205	135.136		11.8397	221.51		11.8343	147.541		11.8957	143.131		14.465	211.369		12.1936	212.242		12.0779	207.013		11.8297	243.732
11.8424	244.073		23.6761	167.164		11.8433	138.609		11.8371	135.25		11.8563	221.42		11.851	147.113		11.9123	142.733		14.485	211.352		12.2102	212.204		12.0946	206.972		11.8464	243.654
11.8591	244.576		23.7094	166.621		11.86	139.171		11.8538	135.202		11.873	221.367		11.8677	146.712		11.9292	142.529		14.505	211.34		12.2269	212.363		12.1113	207.146		11.8631	243.716
11.8757	244.506		23.7427	166.027		11.8767	139.003		11.8705	135.522		11.8897	221.565		11.8843	146.166		11.9458	142.496		14.5267	211.267		12.2436	212.3		12.128	207.051		11.8797	243.959
11.8924	244.539		23.776	166.129		11.8934	139.083		11.8871	135.354		11.9063	221.44		11.901	146.111		11.9625	142.177		14.5467	211.373		12.2603	212.178		12.1446	207.202		11.8964	243.914
11.909	244.563		23.8094	166.357		11.91	139.376		11.9039	135.329		11.923	221.322		11.9177	145.924		11.9793	141.575		14.5667	211.337		12.2769	212.13		12.1613	207.013		11.9131	244.206
11.9257	244.786		23.8427	166.76		11.9267	139.183		11.9205	135.162		11.9397	221.302		11.9345	145.838		11.996	141.871		14.5883	211.339		12.2936	212.38		12.178	206.994		11.9297	244.162
11.9424	244.623		23.8761	166.908		11.9434	139.258		11.9372	135.426		11.9563	221.418		11.9512	145.495		12.0127	141.605		14.6083	211.36		12.3103	212.437		12.1946	207.011		11.9464	244.053
11.959	244.529		23.9094	167.027		11.96	139.388		11.9538	135.517		11.973	221.003		11.9678	145.278		12.0293	141.486		14.6283	211.342		12.3269	212.351		12.2113	207.023		11.9631	244.16
11.9757	244.611		23.9427	167.217		11.9767	139.566		11.9705	135.694		11.9898	221.38		11.9845	145.399		12.0462	141.211		14.6483	211.208		12.3436	212.223		12.228	207.164		11.9798	244.457
11.9924	244.665		23.9761	167.59		11.9934	139.372		11.9872	135.797		12.0065	221.5		12.0012	145.339		12.0628	141.198		14.6683	211.38		12.3603	211.877		12.2446	207.049		11.9965	243.916
12.0091	244.697		24.0094	168.063		12.01	139.51		12.0039	136.109		12.0232	221.299		12.0178	145.158		12.0797	140.827		14.6883	211.424		12.3769	211.645		12.2613	207.014		12.0131	243.66
12.0257	244.612		24.0428	168.262		12.0267	139.593		12.0205	135.829		12.0398	221.422		12.0345	145.134		12.0963	140.585		14.7083	211.374		12.3936	211.531		12.278	207.028		12.0298	243.92
12.0424	244.522		24.0761	168.414		12.0434	139.805		12.0372	135.791		12.0565	221.614		12.0513	145.058		12.113	140.394		14.7283	211.829		12.4103	211.738		12.2946	207.054		12.0465	243.869
12.0591	244.276		24.1094	169.078		12.06	139.82		12.0539	135.636		12.0732	221.472		12.068	144.919		12.1297	140.501		14.7483	211.432		12.427	211.772		12.3113	207.153		12.0631	244.297
12.0758	244.454		24.1428	170.079		12.0767	140.315		12.0705	135.486		12.0898	221.522		12.0847	144.949		12.1463	140.335		14.7717	211.559		12.4436	211.782		12.3279	207.176		12.0798	245.156
12.0925	244.385		24.1761	169.82		12.0934	139.996		12.0873	135.244		12.1065	221.649		12.1013	145.092		12.1632	140.442		14.7917	211.648		12.4603	211.381		12.3446	207.1		12.0965	245.202
12.1091	244.307		24.2094	169.864		12.11	140.11		12.1039	135.827		12.1232	221.359		12.118	144.825		12.1798	140.467		14.8117	211.139		12.477	211.793		12.3613	207.024		12.1131	245.796
12.1258	244.485		24.2428	170.74		12.1267	139.963		12.1206	135.892		12.1398	221.514		12.1347	144.86		12.1965	140.558		14.835	211.544		12.4936	211.867		12.378	207.077		12.1299	245.89
12.1425	244.553		24.2761	171.119		12.1434	140.113		12.1373	135.926		12.1565	221.252		12.1513	144.701		12.2132	140.056		14.8533	211.719		12.5103	212		12.3946	207.141		12.1465	245.622
12.1591	244.446		24.3094	172.114		12.1601	140.102		12.1539	135.802		12.1733	221.153		12.168	144.374		12.23	139.937		14.8767	211.66		12.527	211.994		12.4113	207.129		12.1632	245.535
12.1758	244.52		24.3428	172.124		12.1767	140.225		12.1706	136.127		12.19	221.148		12.1847	143.788		12.2467	139.77		14.8967	212.107		12.5436	212.091		12.4279	207.2		12.1799	244.865
12.1925	244.532		24.3761	171.91		12.1934	140.226		12.1873	135.626		12.2067	221.201		12.2015	144.097		12.2633	139.797		14.9167	211.692		12.5603	211.877		12.4446	207.026		12.1965	245.411
12.2092	244.463		24.4094	172.73		12.2101	140.317		12.204	135.511		12.2233	221.179		12.2182	143.819		12.2802	139.309		14.9367	211.671		12.577	211.742		12.4613	207.153		12.2132	245.849
12.2258	244.007		24.4428	173.165		12.2267	140.34		12.2206	135.276		12.24	221.157		12.2348	143.975		12.2968	139.409		14.9617	211.756		12.5936	211.39		12.4779	207.226		12.2299	245.637
12.2425	244.405		24.4761	173.425		12.2434	140.551		12.2373	135.336		12.2567	221.323		12.2515	143.843		12.3135	139.315		14.9817	211.318		12.6103	211.525		12.4946	207.177		12.2465	246.585
12.2592	244.384		24.5095	173.54		12.2601	140.544		12.254	135.221		12.2733	221.082		12.2682	144.251		12.3302	139.14		15.0017	211.695		12.627	211.725		12.5113	207.278		12.2632	246.934
12.2758	244.348		24.5428	173.289		12.2768	140.618		12.2706	135.353		12.29	221.328		12.2848	143.783		12.347	138.994		15.025	211.912		12.6437	211.737		12.528	207.666		12.2799	246.446
12.2925	244.258		24.5761	173.375		12.2934	140.845		12.2874	135.305		12.3067	221.25		12.3015	143.615		12.3637	139.125		15.045	211.747		12.6603	211.798		12.5446	207.201		12.2965	246.061
12.3092	244.541		24.6094	173.201		12.3101	140.724		12.304	135.388		12.3235	221.295		12.3182	143.449		12.3805	138.374		15.065	211.872		12.677	211.677		12.5613	207.238		12.3132	246.804
12.3258	243.994		24.6428	172.726		12.3268	140.653		12.3207	135.299		12.3402	221.268		12.3348	143.34		12.3972	138.111		15.0867	211.672		12.6937	211.697		12.578	207.215		12.3308	246.354
12.3425	243.803		24.6761	172.174		12.8937	141.114		12.3374	135.358		12.3568	221.534		12.3515	142.824		12.4138	137.974		15.11	211.605		12.7104	211.644		12.5947	207.265		12.3474	246.252
12.3592	243.543		24.7095	171.563		12.9103	141.181		12.3541	135.381		12.3735	221.244		12.3683	143.167		12.4305	137.898		15.13	211.85		12.7271	211.714		12.6114	207.114		12.3641	242.564
12.3758	243.832		24.7428	170.962		12.927	141.266		12.3707	135.34		12.3902	221.259		12.385	143.168		12.4472	137.415		15.1517	211.414		12.7437	211.758		12.628	207.302		12.3808	242.135
12.3925	243.722		24.7761	169.852		12.9437	141.178		12.3874	135.115		12.4068	221.326		12.4017	143.023		12.464	137.667		15.1717	211.775		12.7604	212.241		12.6447	207.368		12.3975	241.897
12.4092	243.636		24.8095	169.212		12.9603	141.167		12.4041	135.254		12.4235	221.437		12.4183	143.14		12.4807	137.661		15.1917	211.785		12.777	211.813		12.6614	207.532		12.4141	242.175
12.4258	243.594		24.8428	169.029		12.977	141.023		12.4208	135.161		12.4402	221.045		12.435	143.357		12.4973	137.616		15.2117	211.842		12.7937	211.852		12.678	207.329		12.4308	242.557
12.4425	243.95		24.8762	168.81		12.9937	141.395		12.4374	135.287		12.457	220.91		12.4518	143.071		12.514	137.401		15.2317	211.846		12.8104	211.674		12.6947	207.244		12.4475	242.408
12.4592	243.516		24.9095	168.949		13.0103	141.343		12.4541	135.279		12.4737	220.832		12.4685	142.931		12.5308	137.456		15.2517	211.854		12.827	211.887		12.7114	207.2		12.4641	242.125
12.4758	243.485		24.9428	168.922		13.027	141.466		12.4708	135.696		12.4903	221.019		12.4852	142.912		12.5475	137.196		15.2767	211.865		12.8437	211.515		12.728	207.339		12.4808	242.018
12.4925	243.513		24.9762	168.783		13.0437	141.562		12.4874	135.405		12.507	210.343		12.5018	142.681		12.5642	137.042		15.2967	211.885		12.8604	211.853		12.7447	207.224		12.4975	242.206
12.5092	243.616		25.0095	169.05		13.0603	141.759		12.5041	135.254		12.5237	183.706		12.5185	142.571		12.5808	136.641		15.32	211.734		12.877	211.992		12.7614	207.367		12.5142	242.456
12.5258	243.546		25.0429	168.87		13.077	141.393		12.5208	135.197		12.5403	180.568		12.5352	142.582		12.5977	136.646		15.3433	211.902		12.8937	212.078		12.778	207.421		12.5308	242.221
12.5425	243.452		25.0762	168.887		13.0936	141.344		12.5374	135.025		12.557	175.841		12.5518	142.367		12.6143	136.394		15.3667	211.943		12.9104	211.887		12.7947	207.56		12.5475	242.846
12.5592	243.34		25.1095	168.823		13.1103	141.13		12.5541	134.828		12.5738	173.319		12.5687	142.078		12.631	136.18		15.385	211.958		12.927	211.804		12.8114	207.362		12.5642	243.008
12.5759	243.155		25.1428	168.655		13.127	140.997		12.5708	135.253		12.5905	169.979		12.5853	142.212		12.6478	136.014		15.405	212.135		12.9437	211.488		12.828	207.166		12.5808	242.186
12.5925	243.032		25.1762	168.802		13.1437	140.669		12.5875	135.191		12.6072	167.238		12.602	141.939		12.6645	135.933		15.425	211.994		12.9604	210.967		12.8447	207.272		12.5975	242.065
12.6092	242.812		25.2095	168.804		13.1603	141.118		12.6041	135.183		12.6238	164.178		12.6187	141.91		12.6812	135.441		15.445	211.984		12.9771	210.485		12.8614	207.291		12.6142	242.556
12.6259	243.114		25.2428	168.838		13.177	141.127		12.6208	135.392		12.6405	162.102		12.6353	141.979		12.6978	135.364		15.465	211.96		12.9937	210.337		12.878	207.292		12.6308	242.45
12.6425	243.094		25.2762	168.903		13.1937	141.06		12.6375	135.704		12.6572	160.567		12.652	142.305		12.7145	135.364		15.4883	211.947		13.0104	210.757		12.8947	207.248		12.6475	243.069
12.6592	242.958		25.3095	168.726		13.2104	141.124		12.6541	135.469		12.6738	158.741		12.6687	141.899		12.7313	135.28		15.5083	211.951		13.0271	210.821		12.9114	207.38		12.6642	243.327
12.6759	243		25.3428	168.786		13.227	141.669		12.6708	135.485		12.6905	157.359		12.6853	141.885		12.748	134.885		15.5283	212.025		13.0438	210.341		12.928	207.31		12.6809	244.183
12.6925	243.157		25.3762	168.963		13.2437	141.147		12.6875	135.76		12.7072	156.146		12.702	141.878		12.7647	135.037		15.55	211.954		13.0605	210.033		12.9448	207.181		12.6975	244.242
12.7092	238.543		25.4095	168.963		13.2604	141.105		12.7042	135.728		12.7238	154.959		12.7188	141.802		12.7815	134.925		15.5733	211.904		13.0771	209.602		12.9614	207.082		12.7142	243.543
12.7259	174.318		25.4429	169.33		13.277	141.034		12.7208	135.649		12.7407	154.496		12.7355	141.201		12.7982	134.95		15.5967	203.053		13.0938	209.333		12.9781	207.229		12.7308	242.724
12.7425	155.854		25.4762	169.419		13.2937	140.743		12.7375	135.484		12.7573	153.886		12.7522	141.378		12.8148	134.8		15.6183	178.276		13.1105	209.515		12.9947	207.149		12.7475	242.528
12.7592	144.902		25.5096	169.269		13.3104	140.387		12.7542	135.422		12.774	151.902		12.7688	141.047		12.8317	134.798		15.6383	175.567		13.1272	209.792		13.0114	207.045		12.7642	242.36
12.7759	140.992		25.5429	169.285		13.327	140.572		12.7708	135.375		12.7907	151.379		12.7855	140.843		12.8483	134.629		15.6583	171.69		13.1439	210.547		13.0281	207.187		12.7808	242.487
12.7925	140.378		25.5763	169.183		13.3437	140.693		12.7875	135.498		12.8073	151.134		12.8022	141.072		12.865	134.52		15.6783	168.193		13.1605	210.482		13.0447	207.354		12.7975	242.714
12.8092	141.637		25.6096	169.145		13.3604	140.772		12.8042	135.313		12.824	151.088		12.819	141.211		12.8817	134.309		15.6983	166.138		13.1772	210.342		13.0614	207.201		12.8142	242.863
12.8259	143.991		25.6429	168.892		13.3771	140.842		12.8209	135.351		12.8407	150.751		12.8357	140.828		12.8985	134.199		15.7183	163.814		13.1939	210.314		13.0781	207.007		12.8309	243.351
12.8425	146.481		25.6762	168.735		13.3937	140.925		12.8376	135.357		12.8573	150.495		12.8523	140.608		12.9152	133.965		15.7383	163.242		13.2105	210.327		13.0947	207.07		12.8475	243.589
12.8592	149.269		25.7096	168.499		13.4104	141.147		12.8543	135.708		12.874	150.523		12.869	140.605		12.932	134.026		15.7617	161.79		13.2273	209.963		13.4282	207.211		12.8642	244.079
12.8759	151.004		25.7429	168.371		13.427	141.082		12.871	135.553		12.8908	150.194		12.8857	140.196		12.9487	133.887		15.7817	161.365		13.2439	210.041		13.4449	207.347		12.8809	243.851
12.8926	152.396		25.7763	168.476		13.4437	141.142		12.8876	135.367		12.9075	150.053		12.9023	140.227		12.9653	133.615		15.8017	160.965		13.2606	209.903		13.4615	207.287		12.8975	243.703
12.9092	153.455		25.8096	168.552		13.4604	141.251		12.9043	135.25		12.9242	149.795		12.9192	139.97		12.9822	133.15		15.8233	160.693		13.2773	210.158		13.4782	207.272		12.9142	244.11
12.9259	155.626		25.8429	168.556		13.4771	141.268		12.921	135.441		12.9408	149.637		12.9358	139.954		12.9988	132.947		15.8467	160.571		13.294	210.158		13.4949	207.306		12.9309	244.418
12.9426	156.614		25.8763	168.571		13.4938	141.235		12.9376	135.413		12.9575	148.988		12.9525	139.41		13.0155	132.719		15.87	160.098		13.3106	210.483		13.5115	207.148		12.9475	244.765
12.9592	157.908		25.9096	168.412		13.5104	141.304		12.9543	135.411		12.9742	149.081		12.9692	139.294		13.0322	132.572		15.8917	159.893		13.3273	210.714		13.5282	207.349		12.9642	245.288
12.9759	159.465		25.9429	168.254		13.5271	141.484		12.971	135.43		12.991	148.862		12.9858	138.925		13.049	132.61		15.9167	159.981		13.3439	210.969		13.5449	207.297		12.9809	244.95
12.9926	160.342		25.9763	167.224		13.5438	141.373		12.9876	135.472		13.0077	148.436		13.0025	138.819		13.0657	132.457		15.9417	159.967		13.3606	210.81		13.5616	207.363		12.9975	245.772
13.0093	160.254		26.0096	166.903		13.5604	141.298		13.0043	135.057		13.0243	148.474		13.0192	138.857		13.0823	132.429		15.9617	159.821		13.3773	211.154		13.5782	207.325		13.0142	246.38
13.0259	160.213		26.043	166.601		13.5771	141.279		13.021	134.975		13.041	149.114		13.036	138.543		13.099	132.333		15.9833	159.84		13.394	211.143		13.5949	207.503		13.0309	246.811
13.0426	160.06		26.0763	166.313		13.5938	141.407		13.0376	134.956		13.0577	148.849		13.0527	137.088		13.1158	132.377		16.005	159.043		13.4106	210.908		13.6116	207.311		13.0476	246.553
13.0593	160.398		26.1096	166.366		13.6104	141.29		13.0543	134.931		13.0743	148.697		13.0693	136.716		13.1325	132.028		16.0267	156.514		13.4273	210.744		13.6282	207.292		13.0642	246.242
13.076	160.429		26.143	166.29		13.6271	141.452		13.071	134.602		13.091	148.333		13.086	136.501		13.1492	132.343		16.0467	154.687		13.444	211.054		13.6449	207.091		13.0809	245.966
13.0927	160.204		26.1763	166.377		13.6438	141.441		13.0876	134.874		13.1077	148.072		13.1027	136.069		13.166	132.304		16.0667	154.281		13.4606	211.188		13.6616	207.201		13.0976	245.642
13.1093	159.966		26.2096	166.416		13.6605	141.423		13.1043	134.869		13.1243	147.659		13.1195	135.376		13.1827	132.19		16.0867	153.815		13.4773	211.308		13.6783	207.345		13.1142	244.873
13.126	160.256		26.243	166.106		13.6771	141.335		13.121	134.868		13.1412	147.369		13.1362	135.416		13.1993	132.21		16.11	153.766		13.494	211.539		13.6949	207.283		13.1309	244.286
13.1427	159.916		26.2763	166.303		13.6938	141.375		13.1376	134.712		13.1578	146.636		13.1528	135.351		13.2162	132.524		16.13	153.739		13.5107	211.607		13.7116	207.206		13.1476	243.629
13.1594	159.484		26.3097	165.913		13.7105	141.368		13.1543	135.091		13.1745	146.261		13.1695	135.399		13.2328	132.116		16.1517	153.709		13.5273	211.89		13.7282	207.368		13.1642	244.097
13.176	159.587		26.343	165.667		13.7272	141.349		13.171	134.79		13.1912	145.854		13.1862	135.183		13.2495	132.146		16.1717	153.721		13.544	211.368		13.7449	207.288		13.1809	244.564
13.1927	159.814		26.3763	165.632		13.7439	141.543		13.1876	134.754		13.2078	145.616		13.2028	134.919		13.2663	132.021		16.1933	153.962		13.5607	211.265		13.7616	206.904		13.1976	244.912
13.2094	159.625		26.4097	166.151		13.7605	141.35		13.2044	134.499		13.2245	145.27		13.2197	134.211		13.2832	132.092		16.2117	154.232		13.5774	211.12		13.7783	207.195		13.2143	244.765
13.2261	159.372		26.443	166.742		13.7772	141.245		13.221	134.513		13.2412	145.032		13.2363	133.83		13.2998	131.627		16.2333	154.359		13.594	211.131		13.795	207.273		13.2309	245.492
13.2428	158.179		26.4764	166.521		13.7938	141.15		13.2377	134.09		13.2578	145.136		13.253	133.528		13.3165	131.961		16.2533	154.615		13.6107	210.873		13.8116	207.16		13.2476	245.108
13.2594	157.459		26.5097	164.361		13.8105	141.18		13.2543	134.43		13.2745	144.866		13.2697	133.426		13.3333	131.898		16.2733	154.599		13.6274	210.168		13.8283	207.207		13.2642	244.481
13.2761	157.282		26.543	163.844		13.8272	140.781		13.271	134.403		13.2913	144.911		13.2863	133.488		13.35	131.782		16.2933	154.506		13.6441	209.815		13.8449	207.19		13.2809	244.827
13.2928	157.174		26.5764	163.954		13.8439	141.136		13.2877	134.523		13.308	144.915		13.303	133.667		13.3667	131.876		16.3133	155.054		13.6607	210.384		13.8616	207.256		13.2976	243.555
13.3095	156.957		26.6097	163.979		13.8605	141.115		13.3044	134.338		13.3247	144.917		13.3198	133.891		13.384	132.048		16.3333	155.828		13.6774	210.764		13.8783	207.143		13.3143	243.896
13.3261	156.746		26.643	163.985		13.8772	141.153		13.321	134.428		13.3413	144.545		13.3365	134.124		13.4007	131.802		16.3533	156.63		13.6941	211.093		13.895	206.976		13.3309	244.792
13.3428	155.717		26.6764	164.197		13.8939	141.109		13.3377	134.105		13.358	144.734		13.3532	133.991		13.4175	131.811		16.3733	157.482		13.7107	211.346		13.9116	207.158		13.3476	245.143
13.3595	155.28		26.7097	163.984		13.9106	141.586		13.3544	134.116		13.3747	144.765		13.3698	134.128		13.4342	131.844		16.3933	157.629		13.7274	211.459		13.9283	207.138		13.3643	244.394
13.3761	155.333		26.7431	163.989		13.9273	141.167		13.371	133.931		13.3913	144.681		13.3865	134.584		13.4508	131.801		16.4133	158.502		13.7441	211.376		13.9449	207.041		13.3809	245
13.3928	155.014		26.7764	164.012		13.9439	141.194		13.3878	133.988		13.408	144.563		13.4032	134.436		13.4675	131.84		16.4333	158.837		13.7608	211.361		13.9616	207.144		13.3976	244.84
13.4095	154.974		26.8097	164.092		13.9606	140.974		13.4044	133.837		13.4248	145.071		13.4198	134.379		13.4843	131.812		16.4533	159.253		13.7774	211.112		13.9783	207.532		13.4143	245.285
13.4261	153.108		26.8431	164.247		13.9773	141.094		13.4211	134.004		13.4415	144.58		13.4367	134.131		13.501	131.835		16.4733	159.881		13.7941	210.999		13.995	207.127		13.431	244.706
13.4428	152.71		26.8764	164.02		13.994	140.92		13.4378	133.907		13.4582	144.569		13.4533	134.095		13.5177	131.69		16.4933	159.941		13.8108	210.936		14.0116	207.085		13.4476	244.471
13.4595	152.514		26.9097	164.05		14.0106	141.026		13.4544	134.193		13.4748	144.489		13.47	133.807		13.5343	131.748		16.5133	159.849		13.8274	210.681		14.0283	207.1		13.4643	244.683
13.4761	152.567		26.9431	163.888		14.0273	141.143		13.4711	133.863		13.4915	144.477		13.4867	133.781		13.551	131.79		16.5333	159.564		13.8441	210.587		14.045	207.095		13.481	244.656
13.4928	152.259		26.9764	163.794		14.044	141.097		13.4878	133.827		13.5082	144.051		13.5033	133.775		13.5678	131.851		16.5533	159.084		13.8608	210.552		14.0617	206.936		13.4976	245.542
13.5095	151.524		27.0098	164.134		14.0606	140.986		13.5044	133.977		13.5248	144.292		13.52	133.763		13.5845	131.639		16.5733	158.239		13.8775	210.544		14.0783	207.131		13.5143	245.255
13.5261	146.953		27.0431	163.986		14.0773	141		13.5211	133.909		13.5415	144.401		13.5368	133.633		13.6013	131.774		16.5933	157.604		13.8941	210.798		14.095	207.122		13.531	245.083
13.5428	147.458		27.0764	164.036		14.094	140.977		13.5378	134.106		13.5582	144.256		13.5535	133.802		13.618	131.593		16.6133	157.222		13.9108	211.085		14.1117	207.313		13.5477	244.53
13.5595	149.031		27.1098	163.953		14.1107	140.997		13.5544	134.252		13.575	144.221		13.5702	133.876		13.6347	131.623		16.6333	156.556		13.9275	210.613		14.1283	207.028		13.5643	243.839
13.5762	150.924		27.1431	163.792		14.1274	140.953		13.5711	134.559		13.5917	144.305		13.5868	134.005		13.6513	131.447		16.6533	156.456		13.9441	210.465		14.145	206.752		13.581	243.288
13.5928	151.207		27.1764	164.026		14.144	140.993		13.5878	134.432		13.6083	144.128		13.6037	133.736		13.6682	131.488		16.6717	156.031		13.9608	209.808		14.1617	206.938		13.5977	243.938
13.6095	150.935		27.2098	164		14.1607	141.029		13.6045	134.354		13.625	144.072		13.6203	133.739		13.6848	131.592		16.6917	155.632		13.9775	208.907		14.1784	207.002		13.6143	244.343
13.6262	150.885		27.2431	163.988		14.1774	140.916		13.6211	134.465		13.6417	144.225		13.637	133.646		13.7015	131.65		16.7133	155.149		13.9941	208.798		14.195	207.057		13.631	245.06
13.6429	150.192		27.2764	163.968		14.194	141.012		13.6378	134.278		13.6583	143.933		13.6537	134.151		13.7182	131.54		16.7333	154.315		14.0108	209.442		14.2117	206.942		13.6477	245.489
13.6595	148.676		27.3098	163.16		14.2107	140.776		13.6545	134.28		13.6752	143.906		13.6703	134.134		13.735	131.659		16.7533	154.479		14.0275	209.623		14.2284	206.899		13.6644	245.318
13.6762	147.168		27.3431	162.968		14.2273	140.84		13.6711	134.502		13.6918	143.758		13.687	133.783		13.7517	131.448		16.7717	154.387		14.0441	209.849		14.245	206.894		13.681	245.003
13.6929	146.991		27.3765	162.943		14.244	140.876		13.6878	134.403		13.7085	143.797		13.7037	133.637		13.7683	131.508		16.7917	154.478		14.0608	209.906		14.2617	206.882		13.6977	244.701
13.7096	147.253		27.4098	162.868		14.2607	141.018		13.7045	134.307		13.7252	143.411		13.7205	133.95		13.785	131.391		16.8117	154.489		14.0775	210.186		14.2784	206.756		13.7144	244.409
13.7262	147.241		27.4432	162.922		14.2774	140.835		13.7211	134.291		13.7418	143.771		13.7372	133.808		13.8018	131.371		16.8317	154.521		14.0941	210.044		14.2951	206.864		13.7311	244.475
13.7429	147.649		27.4765	162.727		14.2941	141		13.7378	134.474		13.7585	143.72		13.7538	134.224		13.8185	131.086		16.8517	154.556		14.1108	209.83		14.3117	206.884		13.7478	243.994
13.7596	147.484		27.5098	162.278		14.3107	140.914		13.7545	134.346		13.7752	143.832		13.7705	134.583		13.8352	131.22		16.8717	154.362		14.1275	210.214		14.3284	206.904		13.7644	243.343
13.7762	147.208		27.5432	162.168		14.3274	140.892		13.7711	134.553		13.7918	143.793		13.7872	134.785		13.852	131.323		16.8917	154.315		14.1441	210.518		14.3451	206.893		13.7811	243.655
13.7929	147.243		27.5765	162.239		14.3441	140.557		13.7878	134.402		13.8085	144.16		13.8038	134.633		13.8687	131.239		16.91	154.261		14.1608	210.417		14.3617	207.22		13.7978	243.149
13.8096	147.162		27.6099	162.049		14.3607	140.733		13.8045	134.394		13.8253	143.816		13.8205	135.33		13.8853	131.311		16.93	154.289		14.1775	210.097		14.3784	206.874		13.8145	243.675
13.8263	146.862		27.6432	162.263		14.3774	140.591		13.8212	134.322		13.842	143.835		13.8372	135.729		13.902	131.548		16.95	153.821		14.1942	209.457		14.3951	206.856		13.8311	243.765
13.8429	146.186		27.6765	162.382		14.3941	140.717		13.8378	134.741		13.8587	143.845		13.854	135.933		13.9188	131.247		16.97	153.592		14.2108	209.277		14.4117	206.625		13.8478	242.754
13.8596	146.107		27.7099	162.494		14.4107	140.759		13.8545	134.456		13.8753	143.726		13.8707	136.008		13.9355	131.217		16.99	153.5		14.2275	208.937		14.4284	206.684		13.8645	242.662
13.8762	146.147		27.7432	162.725		14.4274	140.73		13.8712	134.476		13.892	143.43		13.8873	136.408		13.9522	131.228		17.01	152.592		14.2442	209.266		14.4451	206.5		13.8812	243.94
13.8929	145.853		27.7766	162.692		14.4441	140.785		13.8879	134.497		13.9087	143.464		13.904	136.156		13.9688	131.153		17.03	152.755		14.2608	209.486		14.4617	206.745		13.8978	243.718
13.9096	145.06		27.8099	162.8		14.4608	140.716		13.9046	134.564		13.9253	143.339		13.9207	135.789		13.9857	130.702		17.05	152.005		14.2775	209.916		14.4784	206.757		13.9145	242.784
13.9262	143.64		27.8432	162.75		14.4775	140.808		13.9212	134.069		13.9422	142.977		13.9373	135.414		14.0023	131.099		17.07	151.332		14.2942	210.162		14.4951	207.055		13.9312	242.4
13.9429	141.76		27.8766	162.609		14.4941	140.797		13.9379	134.436		13.9588	143.111		13.9542	134.995		14.019	131.029		17.0917	151.397		14.3109	210.999		14.5118	206.765		13.9478	242.747
13.9596	140.347		27.9099	162.46		14.5108	140.834		13.9546	134.304		13.9755	143.156		13.9708	134.772		14.0357	130.979		17.1117	151.451		14.3275	211.158		14.5284	206.756		13.9645	243.114
13.9763	139.485		27.9432	162.521		14.5274	140.863		13.9712	134.388		13.9922	143.065		13.9875	134.459		14.0523	130.973		17.1317	151.426		14.3442	211.157		14.5451	206.791		13.9812	243.423
13.9929	139.731		27.9766	162.669		14.5441	140.884		13.9879	134.526		14.0088	142.965		14.0042	134.116		14.0692	131.375		17.15	151.416		14.3609	210.989		14.5618	206.779		13.9979	243.359
14.0096	138.952		28.0099	162.816		14.5608	140.788		14.0046	134.788		14.0255	142.893		14.0208	133.589		14.0858	130.965		17.17	151.275		14.3776	210.171		14.5785	206.58		14.0145	243.57
14.0263	137.831		28.0433	162.685		14.5774	140.814		14.0213	134.416		14.0423	142.784		14.0377	133.67		14.1025	130.896		17.19	150.628		14.3942	210.216		14.5951	206.72		14.0312	243.763
14.043	137.477		28.0766	162.65		14.5941	140.652		14.0379	134.487		14.059	142.702		14.0543	133.49		14.1192	130.958		17.21	148.951		14.4109	210.681		14.6118	206.77		14.0478	244.065
14.0597	137.848		28.11	162.788		14.6107	140.93		14.0546	134.586		14.0757	142.521		14.071	133.398		14.1358	130.88		17.2317	148.765		14.4276	210.899		14.6285	206.804		14.0645	243.241
14.0763	137.34		28.1433	162.778		14.6274	140.859		14.0713	134.443		14.0923	142.416		14.0877	133.428		14.1527	130.467		17.2517	148.484		14.4442	210.723		14.6452	206.715		14.0812	243.659
14.093	137.038		28.1767	162.967		14.6441	141.08		14.0879	134.341		14.109	142.049		14.1043	133.711		14.1693	130.883		17.2717	148.653		14.4609	210.382		14.6619	206.873		14.0979	244.102
14.1097	136.159		28.21	163.046		14.6608	141.117		14.1046	134.349		14.1257	142.212		14.121	133.403		14.186	130.828		17.2917	148.625		14.4776	210.472		14.6786	206.807		14.1145	244.509
14.1263	136.335		28.2433	162.803		14.6775	141.615		14.1213	134.353		14.1423	142.032		14.1378	133.476		14.2028	130.78		17.3117	148.578		14.4942	210.464		14.6952	206.78		14.1312	244.329
14.143	136.338		28.2767	162.804		14.6941	141.341		14.138	134.488		14.159	141.82		14.1545	133.253		14.2195	130.889		17.3333	148.538		14.5109	211.104		14.7119	206.639		14.1479	244.786
14.1596	136.303		28.31	162.649		14.7108	141.394		14.1546	134.355		14.1757	141.877		14.1712	133.065		14.2362	130.911		17.3533	148.265		14.5276	211.065		14.7286	206.778		14.1646	244.73
14.1763	136.319		28.3434	162.4		14.7275	141.479		14.1713	134.327		14.1923	141.765		14.1878	133.35		14.2528	130.924		17.3733	148.572		14.5443	211.235		14.7453	206.965		14.1812	244.805
14.193	136.554		28.3767	162.73		14.7441	141.32		14.188	134.469		14.2092	141.469		14.2045	133.032		14.2697	130.861		17.3933	148.197		14.5609	211.356		14.7619	206.77		14.1979	244.736
14.2096	136.436		28.4101	162.833		14.7608	141.225		14.2046	134.485		14.2257	141.434		14.2212	133.203		14.2863	131.107		17.4133	148.095		14.5776	211.609		14.7786	206.619		14.2146	244.728
14.2263	136.074		28.4433	162.916		14.7775	141.29		14.2213	134.482		14.2425	141.525		14.2378	133.163		14.303	130.878		17.4333	148.279		14.5943	211.422		14.7952	206.839		14.2313	244.726
14.243	135.796		28.4767	162.943		14.7942	141.357		14.238	134.784		14.2592	141.201		14.2545	133.51		14.3197	130.831		17.455	147.948		14.6109	211.598		14.8119	206.729		14.2479	244.691
14.2596	135.651		28.5101	162.713		14.8108	141.076		14.2546	134.967		14.2758	141.107		14.2712	133.132		14.3363	130.786		17.475	148.313		14.6276	211.565		14.8286	206.297		14.2646	244.406
14.2763	135.476		28.5434	162.726		14.8275	141.154		14.2713	134.959		14.2925	141.07		14.288	133.484		14.3532	130.842		17.495	148.351		14.6443	211.82		14.8453	206.727		14.2813	245.215
14.293	135.553		28.5767	162.826		14.8441	141.144		14.288	135.028		14.3092	140.966		14.3047	133.634		14.3698	130.656		17.5167	148.32		14.6609	212.016		14.8619	206.661		14.2979	244.1
14.3097	135.593		28.6101	162.853		14.8609	141.116		14.3047	135.18		14.3258	140.698		14.3213	133.643		14.3865	130.75		17.54	148.67		14.6776	211.892		14.8786	206.679		14.3146	243.898
14.3263	135.764		28.6434	162.966		14.8775	141.198		14.3214	134.727		14.3425	140.864		14.338	133.618		14.4033	130.718		17.5617	148.247		14.6943	211.796		14.8953	206.696		14.3313	244.384
14.343	135.962		28.6768	163.178		14.8942	141.594		14.338	134.808		14.3592	140.707		14.3547	133.712		14.4198	130.801		17.58	148.163		14.7109	211.843		14.912	206.942		14.348	244.65
14.3597	135.704		28.7101	163.05		14.9108	141.321		14.3547	134.908		14.376	140.618		14.3713	133.556		14.4367	130.698		17.6	148.304		14.7276	211.775		14.9286	206.682		14.3646	244.796
14.3763	136.287		28.7434	163.017		14.9275	141.411		14.3714	134.846		14.3927	140.475		14.388	133.466		14.4533	130.344		17.62	148.246		14.7443	211.754		14.9453	206.668		14.3813	245.461
14.393	136.456		28.7768	162.89		14.9442	141.268		14.388	134.474		14.4093	140.75		14.4048	133.731		14.47	130.635		17.64	148.121		14.7609	212.201		14.962	206.327		14.398	245.558
14.4097	136.328		28.8101	162.716		14.9609	141.364		14.4047	134.478		14.426	140.338		14.4215	133.637		14.487	130.655		17.6617	148.214		14.7776	211.973		14.9787	206.56		14.4147	244.783
14.4263	136.289		28.8435	162.923		14.9775	141.26		14.4214	134.574		14.4427	140.331		14.4382	133.699		14.5035	130.707		17.6867	148.294		14.7943	212.081		15.362	206.273		14.4313	244.893
14.443	136.78		28.8768	162.883		14.9942	141.426		14.4381	134.361		14.4593	140.244		14.4548	133.809		14.5202	130.701		17.7067	148.221		14.811	212.172		15.3787	206.077		14.448	244.887
14.4597	136.607		28.9101	162.901		15.0108	141.548		14.4548	134.599		14.476	140.02		14.4715	133.825		14.537	130.829		17.7283	148.201		14.8277	212.263		15.3954	206.269		14.4646	244.85
14.4763	136.645		28.9435	162.866		15.0275	141.452		14.4714	134.651		14.4928	139.586		14.4883	133.711		14.5537	130.707		17.75	147.83		14.8443	211.914		15.4121	206.246		14.4813	244.913
14.493	136.775		28.9768	162.525		15.0442	141.419		14.4881	134.666		14.5095	139.931		14.505	134.066		14.5703	130.7		17.77	147.909		14.861	212.134		15.4287	206.06		14.498	244.854
14.5097	136.563		29.0102	162.644		15.0609	141.461		14.5048	134.735		14.5262	139.96		14.5217	134.028		14.5872	130.555		17.7917	147.723		14.8777	212.065		15.4454	206.237		14.5147	244.714
14.5264	136.312		29.0435	162.769		15.0775	141.282		14.5214	135.174		14.5428	139.955		14.5383	133.885		14.6038	130.661		17.81	147.709		14.8944	212.197		15.4621	206.181		14.5313	245.184
14.543	136.453		29.0768	162.839		15.0943	141.289		14.5381	134.855		14.5595	139.703		14.555	133.733		14.6205	130.581		17.83	147.73		14.911	211.874		15.4787	206.138		14.548	245.504
14.5597	136.141		29.1102	163.081		15.1109	141.754		14.5548	134.931		14.5762	139.847		14.5717	134.135		14.6372	130.72		17.85	147.709		14.9277	211.913		15.4954	206.186		14.5646	244.88
14.5764	136.406		29.1435	162.924		15.1276	141.321		14.5715	134.821		14.5928	139.709		14.5885	133.712		14.654	130.755		17.8733	147.566		14.9444	211.836		15.5121	206.358		14.5813	244.275
14.5931	136.339		29.1769	162.893		15.1442	141.342		14.5881	134.707		14.6095	139.481		14.6052	133.365		14.6707	130.562		17.895	147.247		14.961	211.685		15.5287	206.195		14.598	244.807
14.6097	136.345		29.2102	162.878		15.1609	141.308		14.6048	134.1		14.6262	139.539		14.6218	133.077		14.6873	130.672		17.9167	146.911		14.9777	211.768		15.5454	206.211		14.6146	244.517
14.6264	136.157		29.2435	162.836		15.1776	141.305		14.6214	134.464		14.6428	139.31		14.6385	132.759		14.704	130.786		17.9367	146.803		14.9944	211.871		15.5621	206.349		14.6313	244.648
14.6431	135.866		29.2769	163.103		15.1943	141.026		14.6381	134.447		14.6597	139.353		14.6552	132.312		14.7208	130.79		17.9617	146.845		15.0111	211.786		15.5788	206.137		14.648	244.57
14.6597	134.928		29.3102	162.936		15.2112	141.235		14.6548	134.361		14.6763	139.313		14.6718	132.488		14.7377	130.729		17.985	146.748		15.0277	211.866		15.5955	205.954		14.6647	244.608
14.6764	135.342		29.3435	163.02		15.2277	141.163		14.6715	134.324		14.693	139.301		14.6887	132.503		14.7545	131.093		18.0067	146.695		15.0444	211.884		15.6121	206.169		14.6813	244.869
14.6931	135.342		29.3769	162.98		15.2443	141.035		14.6881	134.591		14.7097	138.75		14.7053	132.238		14.7712	130.747		18.0267	146.602		15.061	211.967		15.6288	206.15		14.698	245.832
14.7097	135.156		29.4102	162.724		15.261	141.078		14.7048	134.279		14.7263	138.578		14.722	132.504		14.7878	130.812		18.0467	146.502		15.0777	212.079		15.6455	206.167		14.7147	244.975
14.7264	135.138		29.4435	162.841		15.2777	140.533		14.7215	134.28		14.743	138.459		14.7387	132.39		14.8045	130.69		18.0667	146.26		15.0944	212.095		15.6621	206.174		14.7314	244.032
14.7431	134.989		29.4769	162.975		15.2943	140.979		14.7381	134.351		14.7597	138.378		14.7553	132.228		14.8212	130.774		18.085	146.15		15.1111	212.034		15.6788	206.214		14.748	243.999
14.7597	134.683		29.5102	163.046		15.311	141.123		14.7548	134.262		14.7763	138.277		14.772	132.047		14.838	130.472		18.105	146.209		15.1277	212.082		15.6954	206.15		14.7647	244.373
14.7764	134.724		29.5436	162.996		15.3277	141.016		14.7715	134.345		14.793	138.657		14.7887	132.306		14.8547	130.732		18.125	146.392		15.1444	212.044		15.7121	206.142		14.7813	244.482
14.7931	135.042		29.5769	162.761		15.3444	141.055		14.7881	134.42		14.8098	138.209		14.8053	132.04		14.8713	130.663		18.145	146.682		15.1611	211.952		15.7288	206.047		14.798	244.405
14.8098	135.503		29.6103	163.007		15.361	140.986		14.8048	134.401		14.8265	138.159		14.8222	131.966		14.888	130.818		18.1683	146.675		15.1777	212.001		15.7454	206.112		14.8147	242.999
14.8264	135.848		29.6436	162.938		15.3777	140.79		14.8215	134.05		14.8432	138.137		14.8388	132.028		14.9048	130.694		18.1883	146.732		15.1944	212.384		15.7621	206.114		14.8314	242.753
14.8431	135.405		29.6769	162.947		15.3943	140.613		14.8381	134.372		14.8598	137.808		14.8555	132.08		14.9215	131.026		18.2083	146.885		15.2111	212.213		15.7788	206.066		14.848	242.801
14.8598	135.285		29.7102	163.153		15.411	140.845		14.8548	134.352		14.8765	137.523		14.8722	132.143		14.9382	130.698		18.2283	146.731		15.2278	212.163		15.7954	206.025		14.8647	242.646
14.8765	135.288		29.7436	163.007		15.4277	140.675		14.8715	134.394		14.8932	137.762		14.8888	132.543		14.955	130.632		18.2483	147		15.2444	212.052		15.8121	206.374		14.8814	241.969
14.8931	135.375		29.7769	162.892		15.4443	140.698		14.8881	134.394		14.9098	137.596		14.9055	132.695		14.9717	130.419		18.2683	147.046		15.2611	211.854		15.8288	205.935		14.8981	242.089
14.9098	135.143		29.8102	162.808		15.461	140.823		14.9049	134.71		14.9265	137.305		14.9222	132.777		14.9883	130.693		18.2867	146.885		15.2778	211.41		15.8454	205.933		14.9148	241.281
14.9264	135.333		29.8436	162.87		15.4777	140.795		14.9215	134.4		14.9432	137.463		14.939	132.952		15.005	130.657		18.3067	147.158		15.2944	211.229		15.8621	205.911		14.9314	240.987
14.9431	135.347		29.8769	163.125		15.4944	141.025		14.9382	134.431		14.96	137.45		14.9557	133.159		15.0218	130.78		18.3317	146.87		15.3111	211.166		15.8788	205.964		14.9481	241.183
14.9598	135.679		29.9103	162.914		15.511	141.145		14.9549	134.351		14.9767	137.394		14.9723	133.038		15.0385	130.77		18.3483	146.85		15.3278	211.216		15.8955	205.482		14.9647	241.976
14.9764	135.601		29.9436	162.851		15.5277	141.251		14.9715	134.399		14.9933	137.326		14.989	133.001		15.0552	131.064		18.3683	146.847		15.3445	211.088		15.9121	205.903		14.9814	243.181
14.9931	135.753		29.9769	162.81		15.5444	141.222		14.9882	133.879		15.01	137.548		15.0057	133.022		15.0718	130.829		18.3883	146.801		15.3611	210.709		15.9288	205.936		14.9981	243.241
15.0098	135.802		30.0103	162.786		15.561	141.314		15.0049	134.348		15.0267	137.223		15.0223	133.107		15.0887	130.864		18.4083	146.761		15.3778	210.794		15.9455	205.966		15.0148	243.136
15.0265	135.8		30.0436	163.067		15.5777	140.892		15.0215	134.318		15.0433	137.298		15.0392	133.33		15.1053	130.887		18.4283	146.65		15.3945	210.642		15.9621	205.874		15.0314	243.25
15.0431	135.936		30.077	162.946		15.5944	141.213		15.0382	134.295		15.06	137.198		15.0558	133.302		15.122	130.879		18.4483	146.777		15.4111	210.724		15.9788	206.07		15.0481	243.094
15.0598	136.021		30.1103	163.063		15.6111	141.246		15.0549	134.387		15.0768	137.122		15.0725	133.346		15.1387	130.46		18.4683	146.689		15.4278	210.721		15.9955	205.992		15.0648	243.866
15.0764	135.501		30.1436	162.954		15.6278	141.31		15.0715	134.592		15.0935	136.804		15.0892	133.309		15.1555	130.789		18.4883	146.745		15.4445	211.348		16.0121	205.972		15.0815	243.894
15.0931	135.049		30.177	162.744		15.6445	141.199		15.0882	134.598		15.1102	137.078		15.1058	133.367		15.1722	130.798		18.5067	146.658		15.4611	210.978		16.0288	205.812		15.0982	243.439
15.1098	134.9		30.2103	162.912		15.6611	141.61		15.1049	134.588		15.1268	137.088		15.1225	133.135		15.189	130.756		18.5267	146.553		15.4778	211.189		16.0455	205.969		15.1148	243.682
15.1264	134.852		30.2436	162.828		15.6778	141.395		15.1215	134.72		15.1435	136.921		15.1392	132.988		15.2057	130.815		18.5467	146.704		15.4945	211.183		16.0622	205.899		15.1315	245.329
15.1431	134.798		30.277	162.826		15.6945	141.216		15.1382	134.52		15.1602	136.795		15.1558	133.064		15.2223	131.148		18.5667	147.013		15.5112	211.28		16.0788	205.884		15.1482	244.212
15.1598	134.738		30.3103	162.908		15.7112	141.452		15.1549	134.569		15.1768	137.023		15.1725	133.022		15.239	130.798		18.6317	146.737		15.5281	210.972		16.0955	205.909		15.1648	243.865
15.1765	134.541		30.3437	162.779		15.7279	141.264		15.1716	134.648		15.1935	136.601		15.1893	132.985		15.2557	130.761		18.66	146.673		15.5447	211.316		16.1122	206.052		15.1815	244.07
15.1931	134.309		30.377	162.829		15.7445	141.158		15.1882	134.627		15.2103	136.454		15.206	132.964		15.2725	130.677		18.68	146.747		15.5613	211.082		16.1289	205.854		15.1982	244.482
15.2098	133.987		30.4103	162.803		15.7612	141.089		15.2049	134.446		15.227	136.651		15.2227	133.23		15.2892	130.815		18.7	146.661		15.578	210.681		16.1456	205.772		15.2148	244.264
15.2265	134.18		30.4437	162.959		15.7779	141.156		15.2216	134.616		15.2437	136.459		15.2393	133.529		15.3058	130.771		18.7317	146.585		15.5947	211.261		16.1622	205.905		15.2315	244.4
15.2432	134.628		30.477	163.121		15.7947	140.817		15.2382	134.595		15.2603	136.305		15.256	133.961		15.3225	130.808		18.7467	146.399		15.6113	211.596		16.1789	205.798		15.2482	243.953
15.2598	135.031		30.5103	163.042		15.8113	141.054		15.2549	134.595		15.277	136.209		15.2728	133.632		15.3392	130.746		18.7667	146.242		15.6284	211.766		16.1955	205.371		15.2648	242.832
15.2765	134.912		30.5437	162.917		15.828	141.092		15.2715	134.624		15.2937	136.21		15.2895	133.699		15.3558	131.025		18.815	145.913		15.6448	211.88		16.2122	205.701		15.2815	242.755
15.2931	135.126		30.577	163.056		15.8447	141.062		15.2882	134.888		15.3103	135.941		15.3062	133.806		15.3727	130.804		18.835	145.846		15.6614	211.976		16.2289	205.765		15.2982	243.426
15.31	134.745		30.6104	163.015		15.8613	141.081		15.3049	134.593		15.3272	136.068		15.3228	133.813		15.3893	130.637		18.8683	146.17		15.6781	212.011		16.2455	205.602		15.3149	242.88
15.3267	134.998		30.6437	163.246		15.878	141.567		15.3216	134.538		15.3437	135.885		15.3395	133.452		15.4062	130.825		18.8883	145.945		15.6948	212.118		16.2622	205.69		15.3315	242.677
15.3433	134.788		30.677	163.279		15.8947	141.066		15.3382	134.495		15.3605	135.783		15.3562	133.807		15.4228	130.803		18.9383	145.708		15.7114	212.301		16.2789	206.162		15.3482	243.26
15.36	135.095		30.7104	163.257		15.9114	141.103		15.3549	134.399		15.3772	135.768		15.3728	133.865		15.4395	130.536		18.96	145.532		15.7281	212.421		16.2956	205.731		15.3649	243.196
15.3767	135.142		30.7437	163.106		15.9281	141.19		15.3716	134.257		15.3938	135.758		15.3895	133.768		15.4562	130.588		18.9817	145.699		15.7448	212.862		16.3123	205.76		15.3816	243.252
15.3933	135.054		30.777	162.713		15.9447	141.192		15.3883	134.43		15.4105	135.828		15.4062	133.833		15.473	130.732		19.0167	145.563		15.7614	212.574		16.329	205.735		15.3982	242.981
15.41	134.897		30.8104	162.658		15.9614	140.699		15.4049	134.289		15.4272	135.665		15.4228	133.869		15.4897	130.716		19.0367	145.842		15.7781	212.51		16.3456	205.705		15.4149	243.162
15.4267	134.863		30.8437	162.729		15.9781	141.041		15.4216	134.175		15.4438	135.758		15.4397	133.798		15.5063	130.721		19.105	145.378		15.7948	212.634		16.3623	205.475		15.4316	243.697
15.4433	134.441		30.8771	162.741		15.9947	141.095		15.4383	134.248		15.4605	135.694		15.4563	133.632		15.523	130.942		19.125	144.923		15.8115	212.72		16.379	205.665		15.4482	243.744
15.46	134.03		30.9104	162.72		16.0114	140.914		15.4549	134.273		15.4772	135.657		15.473	133.96		15.5397	130.674		19.1467	145.251		15.8282	212.127		16.3956	205.713		15.4649	243.236
15.4767	134.013		30.9437	162.557		16.0281	141.052		15.4716	134.326		15.494	135.733		15.4897	133.555		15.5565	130.689		19.17	145.136		15.8448	212.404		16.4123	205.906		15.4816	242.838
15.4934	134.717		30.977	162.57		16.0448	140.925		15.4883	134.463		15.5107	135.69		15.5063	133.571		15.5732	130.709		19.1917	145.029		15.8615	212.526		16.429	205.698		15.4983	242.708
15.51	135.435		31.0104	162.257		16.0615	140.928		15.505	134.703		15.5273	135.507		15.523	133.644		15.5898	130.679		19.2133	145.155		15.8782	212.621		16.4456	205.698		15.5149	242.851
15.5267	134.97		31.0437	162.315		16.0781	140.931		15.5216	134.429		15.544	135.681		15.5397	133.504		15.6067	130.529		19.2367	145.055		15.8949	212.739		16.4623	205.708		15.5316	243.017
15.5434	134.405		31.0771	162.043		16.0948	141.267		15.5383	134.489		15.5607	135.61		15.5565	133.216		15.6233	130.652		19.2867	144.983		15.9115	213.021		16.479	205.625		15.5483	242.768
15.5601	134.195		31.1104	160.12		16.1115	141.059		15.5549	134.488		15.5773	135.535		15.5732	133.63		15.64	130.68		19.325	145.016		15.9282	212.971		16.4957	205.317		15.565	242.903
15.5767	134.363		31.1438	159.336		16.1281	141.066		15.5716	134.518		15.594	135.629		15.5898	133.539		15.6567	130.696		19.3483	144.933		15.9449	212.973		16.5123	205.626		15.5816	242.849
15.5934	133.992		31.1771	159.091		16.1448	141.135		15.5883	134.494		15.6107	135.757		15.6065	133.503		15.6735	130.638		19.3983	144.826		15.9615	212.899		16.529	205.747		15.5983	243.641
15.6101	134.178		31.2105	158.768		16.1615	141.157		15.605	134.584		15.6273	135.47		15.6232	133.494		15.6902	130.388		19.4183	144.543		15.9782	213.181		16.5457	205.644		15.615	243.468
15.6267	134.45		31.2438	159.173		16.1782	141.037		15.6216	134.582		15.6442	135.447		15.6398	133.404		15.7068	130.554		19.4417	144.976		15.9949	213.257		16.5624	205.7		15.6317	243.159
15.6434	134.891		31.2771	159.344		16.1948	141.215		15.6383	134.461		15.6608	135.299		15.6565	133.494		15.7235	130.587		19.465	145.341		16.0116	213.317		16.579	206.169		15.6483	243.072
15.6601	134.967		31.3105	159.601		16.2115	141.099		15.6549	134.436		15.6775	135.296		15.6732	133.397		15.7402	130.451		19.4883	145.407		16.0283	213.363		16.5957	205.741		15.665	243.405
15.6767	134.717		31.3438	159.508		16.2282	140.942		15.6716	134.337		15.6942	135.197		15.6898	133.545		15.757	130.638		19.51	145.64		16.0449	213.657		16.6124	205.653		15.6817	243.616
15.6934	134.845		31.3772	159.369		16.2449	141.046		15.6883	134.554		15.7108	135.238		15.7065	133.497		15.7737	130.812		19.5333	145.769		16.0616	213.411		16.629	205.792		15.6983	243.915
15.7101	134.718		31.4105	159.592		16.2616	140.853		15.705	134.556		15.7275	135.092		15.7233	133.852		15.7903	130.687		19.5567	145.627		16.0783	213.491		16.6457	205.625		15.715	243.928
15.7268	134.734		31.4439	159.535		16.2782	141.052		15.7217	134.412		15.7442	135.119		15.74	133.435		15.807	130.726		19.5783	145.597		16.095	213.325		16.6624	205.286		15.7317	243.204
15.752	134.777		31.4772	159.447		16.2949	141.092		15.7383	134.203		15.7608	135.026		15.7567	133.374		15.8238	130.826		19.6017	145.511		16.1117	213.387		16.6791	205.656		15.7483	243.16
15.7686	135.035		31.5105	159.31		16.3117	141.223		15.755	134.273		15.7775	135.221		15.7733	133.714		15.8405	130.617		19.625	145.442		16.1283	213.316		16.6957	205.593		15.765	243.63
15.7853	134.793		31.5438	159.191		16.3283	141.174		15.7717	134.222		15.7943	134.93		15.79	133.41		15.8572	130.47		19.6483	145.387		16.145	213.406		16.7124	205.613		15.7817	243.95
15.8019	134.769		31.5772	159.293		16.3449	141.573		15.7883	134.139		15.8108	134.749		15.8067	133.505		15.8738	130.655		19.67	145.106		16.1617	213.344		16.7291	205.49		15.7984	243.676
15.8186	134.687		31.6105	159.436		16.3616	141.33		15.805	134.001		15.8277	134.756		15.8235	133.476		15.8905	130.615		19.6933	145.166		16.1784	213.482		16.7457	205.733		15.815	244.873
15.8353	134.683		31.6438	159.351		16.3782	141.283		15.8217	133.912		15.8443	134.702		15.8402	133.476		15.9073	130.77		19.7167	145.361		16.1951	213.339		16.7624	205.516		15.8317	244.957
15.852	135.044		31.6772	159.3		16.3949	141.34		15.8383	133.72		15.861	134.477		15.8568	133.328		15.924	130.588		19.7383	145.29		16.2117	212.915		16.7791	205.474		15.8484	245.048
15.8686	134.599		31.7105	159.175		16.4116	141.23		15.855	133.999		15.8777	134.686		15.8735	133.322		15.9407	130.601		19.7617	145.533		16.2284	213.182		16.7957	205.439		15.8651	245.169
15.8853	134.528		31.7439	159.056		16.4283	141.075		15.8717	133.967		15.8943	134.683		15.8902	133.306		15.9573	130.602		19.785	145.417		16.2451	213.133		16.8124	205.408		15.8817	245.677
15.902	134.549		31.7772	158.878		16.4449	141.291		15.8883	134.271		15.911	134.734		15.9068	133.047		15.9742	130.548		19.8083	145.002		16.2617	212.823		16.8291	205.443		15.8984	245.269
15.9187	134.418		31.8106	158.926		16.4616	141.285		15.9051	133.97		15.9277	134.728		15.9235	132.963		15.9908	130.203		19.83	145.169		16.2784	212.01		16.8457	205.519		15.9151	245.558
15.9353	134.14		31.8439	159.154		16.4783	141.083		15.9217	133.836		15.9445	134.869		15.9402	132.661		16.0075	130.528		19.8533	145.108		16.2951	212.346		16.8624	205.55		15.9317	245.243
15.952	134.481		31.8772	159.231		16.495	141.262		15.9383	133.801		15.9612	134.692		15.957	132.821		16.0242	130.516		19.8767	145.119		16.3117	212.356		16.8791	205.8		15.9484	244.957
15.9687	134.513		31.9106	159.01		16.5116	141.183		15.955	133.809		15.9778	134.714		15.9737	132.791		16.0408	130.636		19.8983	145.173		16.3284	212.721		16.8957	205.499		15.9651	244.453
15.9853	134.664		31.9439	159.023		16.5283	141.251		15.9717	133.526		15.9945	134.55		15.9903	132.739		16.0577	130.539		19.9217	145.113		16.3451	212.635		16.9124	205.44		15.9818	244.12
16.002	134.422		31.9772	158.898		16.545	141.238		15.9884	133.709		16.0112	134.652		16.007	132.676		16.0743	130.506		19.945	145.049		16.3617	213.004		16.9291	205.494		15.9984	244.835
16.0187	134.066		32.0106	158.603		16.5617	141.588		16.0051	133.841		16.0278	134.348		16.0237	132.859		16.091	130.552		19.9683	145.113		16.3784	213.024		16.9458	205.412		16.0151	244.625
16.0353	134.171		32.0439	158.633		16.5783	141.139		16.0217	133.735		16.0445	134.604		16.0403	132.484		16.1077	130.519		19.9917	145.102		16.3951	213.015		16.9625	205.137		16.0318	244.496
16.052	134.062		32.0772	158.665		16.595	141.251		16.0384	133.797		16.0612	134.629		16.057	132.753		16.1243	130.481		20.015	145.351		16.4118	212.815		16.9791	205.403		16.0484	244.446
16.0687	134.122		32.1106	158.899		16.6116	141.126		16.0551	134.046		16.0778	134.538		16.0738	132.931		16.1412	130.642		20.0367	145.033		16.4285	213.222		16.9958	205.411		16.0652	244.519
16.0854	134.338		32.1439	158.85		16.6283	141.231		16.0718	133.906		16.0947	134.702		16.0905	132.868		16.1578	130.711		20.06	145.052		16.4451	213.099		17.0125	205.486		16.0818	244.892
16.102	134.479		32.1773	158.887		16.645	141.067		16.0885	133.871		16.1113	134.683		16.1072	132.991		16.1745	130.594		20.0833	144.892		16.4618	213.173		17.0291	205.334		16.0985	245.244
16.1187	134.308		32.2106	159.333		16.6617	141.139		16.1051	133.969		16.128	134.707		16.1238	132.818		16.1913	130.578		20.1067	144.587		16.4785	213.172		17.0458	205.618		16.1152	243.87
16.1354	134.213		32.2439	159.267		16.6784	141.16		16.1218	133.873		16.1447	134.717		16.1405	132.775		16.208	130.584		20.1283	144.715		16.4951	213.126		17.0625	205.325		16.1319	243.794
16.1521	133.888		32.2773	159.208		16.695	141.241		16.1385	134.013		16.1613	134.964		16.1572	132.733		16.2248	130.56		20.1517	144.829		16.5118	213.184		17.0791	205.526		16.1486	241.926
16.1687	134.145		32.3106	159.217		16.7117	141.101		16.1551	134.146		16.178	134.746		16.174	132.71		16.2415	130.558		20.175	144.66		16.5285	213.073		17.0958	205.087		16.1652	241.186
16.1854	134.109		32.3441	159.157		16.7284	141.254		16.1718	134.196		16.1947	134.695		16.1907	132.627		16.2582	130.551		20.1983	144.692		16.5452	213.139		17.1125	205.416		16.1819	241.108
16.2021	134.012		32.3772	159.218		16.745	141.031		16.1885	134.051		16.2115	134.731		16.2073	132.738		16.2748	130.593		20.22	144.715		16.5618	213.195		17.1291	205.38		16.1986	240.877
16.2187	134.183		32.4106	159.186		16.7617	140.906		16.2051	134.365		16.2282	134.636		16.224	132.979		16.2915	130.44		20.2433	144.674		16.5785	213.061		17.1458	205.396		16.2152	241.115
16.2354	134.15		32.4439	159.349		16.7784	140.783		16.2218	134.306		16.2448	134.21		16.2407	132.738		16.3083	130.524		20.2667	144.629		16.5952	212.789		17.1625	205.417		16.2319	241.332
16.2521	133.987		32.4772	159.669		16.7951	140.804		16.2389	134.311		16.2615	134.509		16.2573	133.041		16.325	130.519		20.2883	144.617		16.6118	213.036		17.1791	205.294		16.2486	241.665
16.2687	133.976		32.5106	159.633		16.8117	140.733		16.2556	134.116		16.2782	134.621		16.274	133.039		16.3417	130.622		20.3117	144.95		16.6285	213.065		17.1958	205.261		16.2652	241.638
16.2854	133.782		32.5439	159.511		16.8284	140.728		16.2722	134.413		16.2948	134.561		16.2908	133.018		16.3583	130.543		20.335	144.565		16.6452	213.043		17.2125	205.295		16.2819	242.014
16.3021	133.998		32.5773	159.43		16.8451	140.749		16.2889	134.056		16.3115	134.541		16.3075	133.046		16.3752	130.41		20.3583	144.183		16.6618	213.14		17.2291	205.328		16.2986	241.644
16.3188	134.41		32.6106	159.46		16.8618	140.222		16.3056	134.091		16.3282	135.009		16.3242	133.348		16.3918	130.5		20.38	144.48		16.6785	213.216		17.2458	205.337		16.3152	241.604
16.3355	134.025		32.644	159.332		16.8784	140.409		16.3223	134.133		16.345	134.522		16.3408	133.042		16.4085	130.594		20.4033	144.335		16.6952	213.139		17.2625	205.449		16.3319	241.864
16.3521	134.042		32.6773	159.246		16.8951	140.28		16.3389	134.106		16.3617	134.566		16.3575	133.008		16.4252	130.437		20.4267	144.511		16.7119	213.063		17.2792	205.367		16.3486	242.364
16.3688	133.885		32.7106	159.242		16.9118	140.131		16.3556	133.864		16.3783	134.546		16.3742	132.982		16.442	130.468		20.4483	144.677		16.7285	212.972		17.2958	205.417		16.3652	242.494
16.3855	133.869		32.7439	159.213		16.9285	140.11		16.3723	134.301		16.395	134.632		16.3908	132.882		16.4587	130.879		20.4717	144.463		16.7452	213.185		17.3125	205.391		16.3819	241.972
16.4022	133.865		32.7773	159.025		16.9452	140.298		16.3889	134.516		16.4117	134.305		16.4075	132.755		16.4753	130.514		20.495	144.4		16.7619	213.207		17.3291	205.241		16.3986	242.389
16.4189	134.024		32.8107	159.254		16.9618	140.371		16.4056	134.527		16.4283	134.542		16.4243	132.988		16.492	130.467		20.5183	144.318		16.7786	213.165		17.3458	205.195		16.4152	242.55
16.4356	133.833		32.844	159.268		16.9785	140.335		16.4223	134.586		16.445	134.504		16.441	132.989		16.5088	130.554		20.5417	144.277		16.7952	213.203		17.3625	205.292		16.4319	242.776
16.4522	133.872		32.8773	159.326		16.9951	140.49		16.4389	134.517		16.4618	134.498		16.4577	132.934		16.5255	130.605		20.565	144.029		16.8119	213.646		17.3792	205.335		16.4486	243.337
16.4689	133.889		32.9106	159.465		17.0118	140.393		16.4556	134.39		16.4785	134.542		16.4743	132.849		16.5422	130.241		20.5883	143.871		16.8285	213.326		17.3958	205.136		16.4653	243.843
16.4856	133.785		32.944	159.176		17.0285	140.402		16.4723	134.205		16.4952	134.585		16.491	132.693		16.5588	130.599		20.6117	143.893		16.8452	213.383		17.4125	205.165		16.4819	242.926
16.5022	134.159		32.9773	159.107		17.0452	140.199		16.4889	134.368		16.5118	134.609		16.5077	132.736		16.5757	130.664		20.635	143.48		16.8619	213.304		17.4292	205.108		16.4986	241.987
16.5189	134.164		33.0106	158.812		17.0618	140.111		16.5057	134.022		16.5285	134.555		16.5245	132.809		16.5923	130.806		20.6583	143.053		16.8785	213.083		17.4458	205.115		16.5153	241.442
16.5356	134.402		33.044	158.76		17.0785	139.922		16.5223	134.15		16.5452	134.833		16.5412	133.021		16.609	130.602		20.6817	143.226		16.8952	211.669		17.4625	205.138		16.5319	241.548
16.5522	134.308		33.0774	159.031		17.0952	139.989		16.539	134.172		16.5618	134.577		16.5578	132.926		16.6257	130.806		20.7067	143.095		16.9119	211.867		17.4792	205.362		16.5486	241.493
16.5689	134.25		33.1106	158.9		17.1119	139.772		16.5557	134.254		16.5785	134.568		16.5745	132.897		16.6425	130.677		20.73	143.06		16.9286	212.06		17.4959	205.109		16.5653	241.592
16.5856	134.176		33.144	158.993		17.1285	139.946		16.5723	133.963		16.5953	134.619		16.5913	133.004		16.6592	130.673		20.7517	142.947		16.9452	212.422		17.5125	205.129		16.582	241.159
16.6023	133.992		33.1773	158.943		17.1452	139.934		16.589	134.107		16.612	134.509		16.608	133.108		16.6758	130.411		20.775	142.918		16.9619	212.582		17.5292	205.069		16.5986	241.514
16.6189	133.758		33.2107	158.635		17.1618	139.851		16.6057	133.91		16.6287	134.374		16.6247	133.511		16.6925	130.688		20.7983	142.922		16.9785	212.452		17.5459	205.173		16.6153	241.934
16.6356	134.044		33.244	158.57		17.1785	139.961		16.6224	133.625		16.6453	134.589		16.6413	133.241		16.7092	130.654		20.8217	142.77		16.9952	212.646		17.5625	204.754		16.632	241.983
16.6523	134.014		33.2773	158.416		17.1952	139.983		16.639	133.595		16.662	134.617		16.658	133.282		16.726	130.725		20.8433	142.814		17.0119	212.618		17.5792	205.047		16.6486	241.708
16.669	134.064		33.3107	158.335		17.2119	140		16.6557	133.578		16.6787	134.616		16.6747	133.197		16.7427	130.703		20.8667	142.987		17.0285	212.581		17.5959	205.146		16.6653	241.751
16.6856	134.264		33.344	158.541		17.2285	140.033		16.6724	133.585		16.6953	134.601		16.6913	133.253		16.7593	130.999		20.89	142.705		17.0452	212.688		17.6125	205.147		16.682	241.906
16.7023	134.238		33.3774	158.675		17.2452	140.423		16.689	133.54		16.7122	134.861		16.708	132.935		16.776	130.634		20.9133	142.824		17.0619	212.717		17.6292	205.108		16.6987	242.038
16.719	134.434		33.4107	158.732		17.2618	140.18		16.7057	133.66		16.7288	134.579		16.7248	133.307		16.7928	130.731		20.935	142.653		17.0786	212.562		17.6459	205.587		16.7153	242.519
16.7356	134.634		33.444	158.925		17.2785	140.27		16.7224	133.577		16.7455	134.499		16.7415	133.299		16.8095	130.657		20.9583	142.449		17.0952	212.404		17.6625	205.122		16.732	242.68
16.7523	135.286		33.4774	158.931		17.2952	140.25		16.739	133.985		16.7622	134.404		16.7582	133.168		16.8262	130.735		20.9817	142.763		17.1119	212.091		17.6792	205.18		16.7487	243.322
16.769	135.314		33.5107	159.06		17.3119	140.292		16.7557	133.649		16.7788	134.526		16.7748	133.307		16.8428	130.645		21.005	142.801		17.1286	212.05		17.6959	205.263		16.7654	243.203
16.7856	135.071		33.544	159.403		17.3286	139.88		16.7724	133.628		16.7955	134.261		16.7915	133.308		16.8595	130.826		21.0283	142.819		17.1452	211.164		17.7126	205.058		16.782	243.164
16.8024	134.788		33.5774	159.68		17.3453	140.172		16.7891	133.606		16.8122	134.618		16.8082	133.434		16.8763	130.843		21.05	142.83		17.1619	210.654		17.7292	204.764		16.7987	242.703
16.819	134.74		33.6108	160.166		17.3619	140.201		16.8057	133.553		16.8288	134.614		16.825	133.355		16.893	130.853		21.075	142.869		17.1786	210.399		17.7459	205.07		16.8154	242.605
16.8357	134.992		33.6441	161.376		17.3786	140.026		16.8224	133.459		16.8455	134.519		16.8417	133.524		16.9097	130.834		21.0983	142.967		17.1952	210.687		17.7626	205.088		16.832	242.531
16.8524	135.199		33.6774	161.221		17.3952	140.137		16.8391	133.751		16.8622	134.636		16.8583	133.37		16.9263	130.847		21.1217	142.985		17.2119	211.056		17.7792	204.967		16.8487	242.508
16.8691	135.497		33.7108	160.92		17.4119	140.137		16.8557	133.649		16.879	134.761		16.875	133.382		16.9432	130.768		21.145	143.06		17.2286	211.384		17.7959	205.093		16.8653	242.841
16.8857	135.403		33.7441	159.893		17.4286	140.158		16.8724	133.517		16.8957	134.751		16.8917	133.392		16.9598	130.84		21.1683	143.426		17.2453	211.667		17.8126	205.212		16.882	243.472
16.9024	135.378		33.7774	159.452		17.4452	140.207		16.8891	133.451		16.9123	134.72		16.9083	133.471		16.9765	130.741		21.1917	142.989		17.2619	211.734		17.8292	204.99		16.8987	242.696
16.919	135.191		33.8108	159.224		17.4619	140.394		16.9057	133.627		16.929	134.824		16.925	133.494		16.9933	130.851		21.2133	142.915		17.2786	211.934		17.8459	205.021		16.9154	243.218
16.9357	135.399		33.8441	159.1		17.4785	140.11		16.9224	133.53		16.9457	134.66		16.9417	133.482		17.01	130.986		21.2383	142.983		17.2953	212.361		17.8626	205.215		16.932	243.546
16.9524	135.404		33.8774	159.305		17.4952	140.199		16.9391	133.542		16.9623	134.655		16.9585	133.378		17.0267	130.799		21.2617	142.962		17.312	212.54		17.8793	205.134		16.9487	243.47
16.9691	135.268		33.9108	159.255		17.5119	140.243		16.9558	133.726		16.979	134.636		16.9752	133.394		17.0433	130.837		21.285	142.901		17.3286	212.656		17.8959	205.124		16.9654	243.101
16.9857	135.191		33.9441	159.123		17.5286	140.137		16.9724	133.453		16.9957	134.721		16.9918	133.429		17.06	131.09		21.3067	142.869		17.3453	212.837		17.9126	205.085		16.9821	242.768
17.0024	135.495		33.9774	158.968		17.5453	139.973		16.9892	133.507		17.0123	134.293		17.0085	132.95		17.0768	130.877		21.3317	142.914		17.362	213.112		17.9293	205.06		16.9987	242.7
			34.0108	158.479		17.5619	140.124		17.0059	133.49		17.0292	134.684		17.0252	133.485		17.0935	130.777		21.3533	142.938		17.3786	213.029		17.9459	204.814		17.0154	242.612
			34.0442	158.46		17.5786	140.171		17.0226	133.448		17.0458	134.703		17.0418	133.575		17.1102	130.839		21.3767	142.837		17.3953	213.146		17.9626	205.115		17.0321	243.25
			34.0775	158.408		17.5953	140.079		17.0393	132.922		17.0625	134.738		17.0587	133.508		17.1268	130.78		21.4	142.95		17.412	213.132		17.9793	205.103		17.0487	244.207
			34.1108	158.683		17.612	140.145		17.0559	133.354		17.0792	134.618		17.0753	133.527		17.1435	130.876		21.4217	143.12		17.4287	213.36		17.996	205.17		17.0654	244.603
			34.1442	158.547		17.6286	140.038		17.0726	133.376		17.0958	134.981		17.092	133.672		17.1603	130.763		21.445	142.861		17.4453	213.716		18.0126	205.063		17.082	244.737
			34.1775	158.547		17.6453	140.063		17.0893	133.5		17.1125	134.745		17.1087	133.531		17.177	130.883		21.4683	142.776		17.462	213.511		18.0293	205.508		17.0987	244.862
			34.2109	158.44		17.6619	140.062		17.106	133.388		17.1292	134.715		17.1253	133.416		17.1937	130.978		21.4917	142.809		17.4787	213.447		18.046	205.112		17.1154	245.179
			34.2442	158.366		17.6786	140.043		17.1227	133.916		17.146	134.684		17.142	133.529		17.2103	130.832		21.515	142.8		17.4954	213.441		18.0626	205.065		17.1321	245.003
			34.2775	158.416		17.6953	139.758		17.1393	133.557		17.1627	134.642		17.1587	133.264		17.2272	130.526		21.5383	142.725		17.512	213.523		18.0793	204.968		17.1487	245.631
			34.3109	158.704		17.712	139.472		17.156	133.474		17.1793	134.435		17.1755	133.272		17.2438	130.838		21.5617	142.706		17.5287	213.551		18.0959	204.987		17.1654	246.607
			34.3442	158.694		17.7286	138.454		17.1726	133.561		17.196	134.674		17.1922	132.969		17.2605	130.835		21.5833	142.656		17.5454	213.454		18.1126	204.74		17.1821	247.119
			34.3775	159.121		17.7453	138.133		17.1893	133.578		17.2127	134.619		17.2088	133.007		17.2772	130.861		21.6067	142.66		17.562	213.539		18.1293	205.1		17.1988	247.42
			34.4109	159.781		17.762	138.23		17.206	133.457		17.2293	134.641		17.2255	132.746		17.294	130.75		21.63	142.572		17.5787	213.823		18.1459	205.111		17.2154	246.356
			34.4442	160.969		17.7786	138.103		17.2227	133.729		17.246	134.641		17.2422	132.94		17.3107	131.299		21.6533	142.501		17.5954	213.442		18.1626	205.192		17.2321	245.933
			34.4775	162.662		17.7953	137.737		17.2393	133.752		17.2628	134.642		17.259	132.939		17.3273	130.847		21.6767	142.436		17.6121	213.473		18.1793	205.033		17.2488	245.696
			34.5109	163.605		17.812	137.649		17.256	133.454		17.2795	134.632		17.2757	132.783		17.344	130.856		21.6983	142.521		17.6287	213.437		18.196	205.119		17.2654	244.957
			34.5442	164.336		17.8287	137.634		17.2727	133.849		17.2962	134.682		17.2923	132.939		17.3607	130.734		21.7217	143.107		17.6454	213.528		18.2126	205.146		17.2821	245.175
			34.5776	165.008		17.8454	137.478		17.2893	133.642		17.3128	134.759		17.309	132.738		17.3775	130.883		21.7467	142.565		17.6621	213.405		18.2293	204.989		17.2988	245.398
			34.6109	164.874		17.862	137.694		17.306	133.688		17.3295	134.614		17.3257	132.88		17.3942	130.742		21.77	142.346		17.6788	213.65		18.246	204.947		17.3154	245.609
			34.6442	164.751		17.8787	137.676		17.3227	133.764		17.3462	134.627		17.3423	132.959		17.4108	130.894		21.7933	142.47		17.6954	213.654		18.2627	205.058		17.3321	245.532
			34.6775	164.352		17.8954	137.72		17.3393	134.005		17.3628	134.495		17.3592	132.927		17.4275	130.798		21.815	142.499		17.7121	213.79		18.2793	204.991		17.3488	246.197
			34.7109	164.33		17.912	137.603		17.356	133.761		17.3795	134.75		17.3758	133.068		17.4442	131.009		21.8383	142.564		17.7288	213.801		18.296	204.975		17.3655	246.695
			34.7442	164.241		17.9287	137.805		17.3727	133.857		17.3963	134.417		17.3925	133.428		17.461	130.786		21.8617	142.533		17.7455	213.469		18.3127	205.048		17.3821	246.468
			34.7776	163.945		17.9454	137.521		17.3894	133.744		17.413	134.59		17.4092	133.156		17.4777	130.78		21.885	142.395		17.7621	213.798		18.3294	204.718		17.3988	246.054
			34.8109	163.816		17.962	137.586		17.406	133.699		17.4297	134.569		17.4258	133.038		17.4943	130.753		21.9067	142.366		17.7788	213.835		18.346	205.082		17.4155	245.608
			34.8442	163.658		17.9787	137.576		17.4227	133.533		17.4463	134.687		17.4425	133.089		17.511	130.781		21.9317	142.342		17.7955	213.784		18.3627	204.986		17.4322	245.125
			34.8775	163.534		17.9954	137.613		17.4394	133.5		17.463	134.523		17.4592	133.109		17.5277	130.918		21.9533	142.364		17.8121	213.771		18.3794	205.044		17.4489	244.55
			34.9109	163.576		18.012	137.184		17.456	133.414		17.4797	134.684		17.4758	132.907		17.5445	130.805		21.9767	142.726		17.8288	214.058		18.3961	204.965		17.4668	244.706
			34.9442	163.404		18.0287	137.422		17.4727	133.368		17.4963	134.558		17.4927	133.113		17.5612	130.793		22	142.296		17.8455	213.903		18.4127	205.292		17.4824	245.18
			34.9776	163.314		18.0454	137.603		17.4894	133.397		17.5132	134.506		17.5093	133.175		17.5778	130.802		22.0233	142.293		17.8622	213.943		18.4294	204.969		17.4991	246.087
			35.0109	163.236		18.0621	137.582		17.506	133.163		17.5298	134.416		17.526	132.952		17.5945	130.831		22.0467	142.278		17.8789	213.891		18.4461	204.994		17.5158	246.15
			35.0443	163.358		18.0787	137.626		17.5227	133.386		17.5465	134.465		17.5427	133.071		17.6113	130.794		22.0683	142.019		17.8955	213.817		18.4627	205.003		17.5324	246.276
			35.0776	163.451		18.0954	137.971		17.5394	133.366		17.5632	134.456		17.5595	133.226		17.628	130.796		22.0917	142.166		17.9122	213.761		18.4794	204.982		17.5491	246.462
			35.1109	163.428		18.1121	137.621		17.5561	133.388		17.5798	134.493		17.5762	133.124		17.6447	130.807		22.115	142.256		17.9288	213.827		18.4961	204.875		17.5658	246.103
			35.1443	163.401		18.1287	137.579		17.5727	133.271		17.5965	134.552		17.5928	133.117		17.6613	130.792		22.1383	142.177		17.9455	213.583		18.5128	205.028		17.5824	247.362
			35.1776	163.039		18.1454	137.611		17.5894	133.471		17.6132	134.54		17.6095	133.46		17.6782	130.82		22.1617	142.109		17.9622	213.354		18.5295	205.025		17.5992	247.346
			35.2109	163.034		18.1621	137.65		17.606	133.366		17.6298	134.565		17.6262	133.003		17.695	130.928		22.1833	142.141		17.9788	213.402		18.5461	205.184		17.6158	247.418
			35.2443	162.927		18.1787	137.546		17.6227	133.296		17.6465	134.456		17.6428	133.009		17.7117	130.885		22.2467	142.071		17.9955	213.343		18.5628	205.032		17.6324	246.877
			35.2776	162.952		18.1954	137.578		17.6394	133.311		17.6633	134.351		17.6597	132.983		17.7285	130.893		22.2683	141.966		18.0122	213.232		18.5795	205.083		17.6491	246.595
			35.311	162.94		18.2121	137.532		17.6561	133.142		17.68	134.427		17.6763	133.071		17.7452	130.732		22.2917	141.951		18.0289	213.11		18.5961	205.091		17.6658	247.32
			35.3443	162.785		18.2287	137.565		17.6727	133.157		17.6967	133.981		17.693	132.908		17.7618	130.816		22.315	141.879		18.0455	213.616		18.6128	205.095		17.6824	247.278
			35.3777	162.903		18.2454	137.533		17.6894	133.221		17.7133	134.269		17.7097	133.151		17.7785	131.253		22.3433	141.956		18.0622	212.79		18.6295	204.823		17.6991	247.05
			35.411	162.96		18.2621	137.54		17.7061	133.498		17.73	134.27		17.7263	133.076		17.7952	130.887		22.3667	141.983		18.0791	211.83		18.6462	205.065		17.7158	247.167
			35.4444	162.996		18.2788	137.54		17.7227	133.663		17.7467	134.298		17.743	133.053		17.812	130.794		22.39	141.916		18.0958	211.434		18.6628	205.045		17.7325	247.083
			35.4777	162.989		18.2954	137.523		17.7394	133.909		17.7633	134.297		17.7597	133.184		17.8287	130.736		22.4133	141.857		18.1124	211.701		18.6795	205.061		17.7491	246.903
			35.511	162.928		18.3121	137.373		17.7561	133.938		17.78	134.472		17.7763	132.994		17.8453	130.805		22.435	141.858		18.1291	211.761		18.6962	205.031		17.7658	247.103
			35.5444	163.139		18.3288	137.458		17.7728	133.857		17.7967	134.31		17.7932	133.125		17.862	130.748		22.4583	141.734		18.1458	211.83		18.7128	205.198		17.7825	247.335
			35.5777	163.215		18.3454	137.521		17.7894	133.733		17.8135	134.275		17.8098	133.129		17.8788	130.88		22.4817	141.725		18.1624	211.568		18.7295	204.976		17.7992	246.828
			35.611	163.236		18.3621	137.474		17.8061	134.238		17.8302	134.351		17.8265	133.113		17.8955	130.883		22.5033	141.719		18.1791	211.545		18.7462	204.982		17.8158	245.782
			35.6444	163.049		18.3788	137.552		17.8228	133.794		17.8468	134.247		17.8432	133.089		17.9122	131.05		22.5267	141.78		18.1957	211.301		18.7629	205.087		17.8325	244.231
			35.6778	163.285		18.3954	137.578		17.8394	133.781		17.8635	134.265		17.8598	133.376		17.9288	130.94		22.55	141.722		18.2124	211.244		18.7795	205.18		17.8492	243.535
			35.7111	163.193		18.4121	137.57		17.8561	133.827		17.8802	134.278		17.8765	132.968		17.9458	130.894		22.5733	141.888		18.2291	211.488		18.7962	204.607		17.8658	242.564
			35.7444	163.19		18.4288	137.458		17.8728	133.91		17.8968	134.332		17.8932	132.868		17.9625	130.863		22.6083	141.627		18.2458	211.683		18.8129	205.024		17.8825	242.819
			35.7778	163.26		18.4455	137.599		17.8895	133.765		17.9135	134.125		17.9098	132.688		17.9792	130.873		22.63	141.582		18.2624	211.843		18.8295	204.936		17.8991	242.516
			35.8111	162.97		18.4621	137.41		17.9061	134.155		17.9302	134.252		17.9267	132.834		17.9958	131.09		22.6533	141.716		18.2791	211.327		18.8462	205.067		17.9158	242.422
			35.8445	163.219		18.4788	137.679		17.9228	134.128		17.9468	134.195		17.9433	132.957		18.0127	130.928		22.6767	141.634		18.2958	211.66		18.8629	204.978		17.9325	242.517
			35.8779	163.249		18.4955	137.461		17.9395	133.862		17.9635	134.157		17.96	132.907		18.0293	130.891		22.7017	141.994		18.3125	211.787		18.8795	205.027		17.9492	242.638
			35.9112	163.362		18.5122	137.511		17.9561	134.168		17.9803	134.238		17.9767	132.985		18.046	130.891		22.725	141.602		18.3293	211.751		18.8962	205.049		17.9659	242.8
			35.9446	163.192		18.5288	137.403		17.9728	133.961		17.997	134.402		17.9933	133.118		18.0628	130.861		22.7483	141.428		18.346	211.497		18.9128	205.089		17.9825	244.3
			35.978	163.274		18.5455	137.548		17.9895	133.726		18.0137	134.195		18.01	133.003		18.0795	130.321		22.77	141.665		18.3626	211.263		18.9295	205.08		17.9992	245.343
			36.0113	163.51		18.5622	137.527		18.0061	133.538		18.0303	134.253		18.0267	132.953		18.0962	130.898		22.7933	141.65		18.3793	211.118		18.9462	205.051		18.0159	245.019
			36.0447	163.536		18.5789	137.517		18.0228	133.893		18.047	134.289		18.0435	132.932		18.1128	130.815		22.8167	141.642		18.396	210.82		18.9628	204.968		18.0326	245.168
			36.078	163.478		18.5955	137.479		18.0395	133.52		18.0637	134.221		18.0602	132.889		18.1297	130.968		22.84	141.724		18.4127	210.447		18.9795	205.008		18.0492	245.279
			36.1114	163.324		18.6122	137.668		18.0562	133.587		18.0805	134.287		18.0768	133.035		18.1463	130.834		22.8633	141.56		18.4294	210.774		18.9962	205.086		18.0659	244.899
			36.1447	163.547		18.6289	137.564		18.0729	133.684		18.097	134.275		18.0935	132.977		18.163	130.913		22.8867	141.407		18.446	211.148		19.0129	205.011		18.0826	245.244
			36.1781	163.466		18.6455	137.541		18.0895	133.851		18.1138	134.266		18.1102	133.101		18.1798	130.887		22.9083	141.333		18.4627	211.33		19.0295	205.037		18.0992	245.602
			36.2116	163.463		18.6622	137.862		18.1062	133.613		18.1305	134.087		18.1268	132.94		18.1965	130.87		22.9317	141.184		18.4793	211.302		19.0462	205.013		18.1159	245.583
			36.245	163.305		18.6789	137.969		18.1229	133.763		18.1472	134.234		18.1437	133.079		18.2132	130.768		22.955	141.264		18.496	211.289		19.0629	205.035		18.1326	244.432
			36.2782	163.643		18.6956	138.284		18.1396	133.792		18.1638	133.932		18.1603	132.781		18.23	130.892		22.9783	141.102		18.5127	211.466		19.0795	205.074		18.1492	244.456
			36.3116	163.54		18.7122	138.337		18.1562	133.725		18.1805	134.107		18.177	133.048		18.2467	131.259		23.0017	141.045		18.5293	211.789		19.0962	204.963		18.1659	244.207
			36.3449	163.546		18.7289	138.064		18.173	133.775		18.1972	134.268		18.1937	133.153		18.2633	130.912		23.0233	141.064		18.546	211.934		19.1129	205.046		18.1826	244.455
			36.3783	163.531		18.7456	137.871		18.1897	133.663		18.2138	134.266		18.2103	132.93		18.28	130.877		23.0467	140.724		18.5627	212.141		19.1295	205.098		18.1992	244.181
			36.4116	163.7		18.7622	137.932		18.2063	133.675		18.2305	134.3		18.227	133.068		18.2968	130.801		23.07	141.039		18.5794	212.097		19.1462	204.927		18.2159	244.015
			36.445	163.992		18.7789	137.834		18.223	133.622		18.2472	134.524		18.2438	132.834		18.3135	130.869		23.0933	140.981		18.5961	212.05		19.1629	205.017		18.2326	244.917
			36.4783	163.927		18.7956	138.218		18.2396	133.949		18.2638	134.25		18.2605	132.96		18.3302	130.682		23.1167	140.938		18.6127	211.936		19.1796	205.282		18.2492	246.333
			36.5117	163.868		18.8122	138.297		18.2563	133.905		18.2807	134.281		18.2772	132.928		18.347	130.852		23.14	140.881		18.6294	211.792		19.1962	205.059		18.2659	245.998
			36.545	163.743		18.8289	138.155		18.273	134.119		18.2973	134.353		18.2938	133.174		18.3637	130.847		23.1633	140.799		18.6461	211.596		19.2129	205.1		18.2826	245.121
			36.5783	163.977		18.8456	137.465		18.2897	134.039		18.314	134.359		18.3105	133.091		18.3803	131.117		23.185	140.883		18.6627	211.688		19.2296	205.257		18.2993	244.96
			36.6117	163.99		18.8623	137.557		18.3063	133.911		18.3307	134.339		18.3272	133.143		18.397	130.792		23.2083	140.951		18.6794	211.82		19.2463	205.16		18.316	245.694
			36.6462	163.936		18.8789	137.572		18.323	133.766		18.3473	134.275		18.344	133.155		18.4138	130.826		23.2317	140.946		18.6961	212.063		19.263	204.974		18.3327	245.393
			36.681	163.929		18.8956	137.53		18.3397	133.891		18.364	134.363		18.3607	133.153		18.4305	130.756		23.255	140.819		18.7127	212.223		19.2796	205.052		18.3493	245.017
			36.7135	163.801		18.9123	137.326		18.3563	133.934		18.3807	134.023		18.3773	133.267		18.4472	130.768		23.2767	140.856		18.7294	211.916		19.2963	205.136		18.366	244.617
			36.7468	163.894		18.929	137.788		18.373	133.999		18.3973	134.363		18.394	133.121		18.4638	130.602		23.3	140.426		18.7461	211.757		19.313	204.899		18.3826	244.491
			36.7801	163.884		18.9456	137.752		18.3897	134.033		18.4142	134.317		18.4108	133.121		18.4807	130.856		23.3233	140.625		18.7628	211.48		19.3297	205.174		18.3993	244.377
			36.8135	163.954		18.9623	137.65		18.4063	133.967		18.4308	134.359		18.4275	133.009		18.4973	130.852		23.3467	140.83		18.7794	211.761		19.3463	205.12		18.416	244.528
			36.8468	163.911		18.979	137.516		18.423	133.881		18.4475	134.42		18.4442	133.071		18.514	130.821		23.37	140.606		18.7961	211.849		19.363	205.158		18.4326	245.155
			36.8802	163.808		18.9956	137.962		18.4397	133.829		18.4642	134.75		18.4608	132.66		18.5307	130.769		23.3933	140.634		18.8128	212.494		19.3797	205.07		18.4493	245.185
			36.9136	164.099		19.0123	137.596		18.4564	133.938		18.4808	134.386		18.4775	133.204		18.5475	130.364		23.415	140.484		18.8295	211.939		19.3963	205.191		18.466	245.174
			36.9469	164.033		19.0289	137.52		18.4731	134.011		18.4975	134.433		18.4942	133.111		18.5642	130.871		23.4383	140.444		18.8461	211.445		19.413	205.085		18.4826	245.44
			36.9803	164.013		19.0456	137.464		18.4897	134.377		18.5142	134.295		18.5108	132.686		18.5808	130.996		23.4617	140.558		18.8628	211.277		19.4297	205.114		18.4993	245.445
			37.0136	163.856		19.0623	137.419		18.5064	133.963		18.5308	134.408		18.5277	132.551		18.5975	130.904		23.485	140.615		18.8795	211.271		19.4463	204.99		18.516	245.591
			37.047	164.034		19.079	136.988		18.5231	133.858		18.5475	133.961		18.5443	132.45		18.6143	130.894		23.5083	140.694		18.8961	211.15		19.463	205.116		18.5327	245.327
			37.0803	164.113		19.0957	137.396		18.5398	133.724		18.5643	134.268		18.561	132.445		18.631	131.049		23.5317	140.603		18.9128	211.064		19.4797	205.113		18.5493	246.169
			37.1137	164.186		19.1123	137.568		18.5565	133.888		18.581	134.299		18.5777	132.622		18.6477	130.994		23.5533	140.359		18.9295	211.08		19.4964	205.132		18.566	245.439
			37.147	164.072		19.129	137.459		18.5731	133.764		18.5977	134.194		18.5943	132.996		18.6643	130.926		23.5767	140.457		18.9461	211.375		19.513	205.038		18.5827	244.774
			37.1804	164.077		19.1457	137.534		18.5898	133.964		18.6143	134.377		18.611	133.026		18.6812	130.771		23.6	140.304		18.9628	211.111		19.5297	205.2		18.5994	244.47
			37.2137	164.29		19.1623	137.696		18.6064	134.199		18.631	134.457		18.6277	133.197		18.6978	130.898		23.6233	140.526		18.9795	210.849		19.5464	205.034		18.616	244.316
			37.247	164.096		19.179	137.422		18.6231	134.411		18.6477	134.349		18.6445	133.042		18.7145	131.19		23.645	140.599		18.9961	211.085		19.5631	204.895		18.6327	244.935
			37.2804	164.07		19.1957	137.455		18.6398	134.211		18.6643	134.291		18.6612	132.948		18.7312	130.885		23.6683	140.379		19.0131	211.374		19.5797	204.974		18.6494	244.705
			37.3137	164.007		19.2123	137.306		18.6565	134.297		18.681	134.49		18.6778	132.849		18.748	130.856		23.6917	140.441		19.0297	211.876		19.5964	205.129		18.666	243.824
			37.3471	164.03		19.229	137.149		18.6731	134.302		18.6978	134.381		18.6945	132.97		18.7647	130.802		23.715	140.517		19.0464	212.028		19.6131	204.776		18.6827	242.75
			37.3804	163.981		19.2457	137.349		18.6898	134.222		18.7143	134.446		18.7112	132.857		18.7813	130.909		23.7383	140.464		19.0631	211.983		19.6298	205.056		18.6994	242.905
			37.4137	164.014		19.2624	137.177		18.7065	134.234		18.7312	134.305		18.728	132.751		18.798	130.93		23.76	140.698		19.0797	211.528		19.6464	205.051		18.716	243.418
			37.447	164.01		19.279	137.307		18.7231	134.234		18.7478	134.317		18.7447	132.906		18.8148	130.952		23.7833	140.718		19.0964	211.104		19.6631	205.087		18.7327	245.453
			37.4804	164.099		19.2957	137.163		18.7399	134.149		18.7645	134.067		18.7613	132.531		18.8315	130.929		23.8067	140.908		19.1131	211.194		19.6797	205.056		18.7494	245.586
			37.5138	164.03		19.3124	137.256		18.7566	134.244		18.7812	134.227		18.778	132.896		18.8482	131.186		23.83	140.824		19.1298	211.761		19.6964	205.35		18.766	244.661
			37.5471	163.967		19.329	137.357		18.7732	134.31		18.7978	134.277		18.7947	132.927		18.8648	130.974		23.8533	140.38		19.1464	212.173		19.7131	204.98		18.7827	245.428
			37.5839	163.95		19.3457	137.327		18.7899	133.907		18.8145	134.361		18.8113	132.828		18.8817	130.95		23.8783	140.898		19.1631	211.922		19.7297	205.018		18.7994	246.039
			37.6145	163.986		19.3624	137.32		18.8066	134.262		18.8312	134.227		18.828	132.933		18.8983	130.734		23.9017	140.94		19.1798	211.696		19.7464	205.144		18.8161	246.091
			37.6478	164.241		19.379	137.736		18.8232	134.406		18.848	134.63		18.8448	132.851		18.915	130.858		23.925	140.912		19.1964	212.117		19.7631	205.037		18.8328	246.167
			37.6812	163.933		19.3957	137.389		18.8399	134.244		18.8647	134.311		18.8615	132.93		18.9317	130.966		23.9483	141.049		19.2131	212.065		19.7797	204.767		18.8494	245.583
			37.7145	163.948		19.4124	137.361		18.8566	134.356		18.8813	134.231		18.8782	132.933		18.9483	130.821		23.9717	141.003		19.2298	212.218		19.7965	205.066		18.8661	245.283
			37.7478	163.977		19.4291	137.433		18.8732	134.368		18.898	134.339		18.8948	133.073		18.9652	130.863		23.995	140.962		19.2465	212.237		19.8131	205.011		18.8827	245.809
			37.7814	164.106		19.4457	137.463		18.8899	134.439		18.9147	134.309		18.9115	132.911		18.9818	130.927		24.0183	140.915		19.2631	212.39		19.8298	205.165		18.8994	246.398
			37.8145	163.927		19.4624	137.007		18.9066	134.486		18.9313	134.2		18.9282	133.088		18.9985	130.844		24.04	140.925		19.2798	212.98		19.8465	205.136		18.9161	246.488
			37.8479	163.963		19.4791	137.429		18.9232	134.744		18.948	134.266		18.9448	132.932		19.0152	130.519		24.0633	141.142		19.2965	212.597		19.8632	205.505		18.9328	246.645
			37.8813	163.745		19.4958	137.386		18.9399	134.376		18.9647	134.247		18.9615	132.852		19.032	130.878		24.0867	141.094		19.3131	212.624		19.8798	205.039		18.9494	246.346
			37.9145	163.515		19.5124	137.47		18.9566	134.508		18.9813	134.35		18.9783	132.905		19.0487	130.905		24.11	141.123		19.3298	212.625		19.8965	205.111		18.9661	246.839
			37.9479	163.608		19.5291	137.466		18.9733	134.395		18.9982	134.14		18.995	132.931		19.0653	131.005		24.1317	141.003		19.3465	212.616		19.9132	204.96		18.9828	247.234
			37.9813	163.024		19.5458	137.617		18.9899	134.262		19.0148	134.307		19.0117	132.879		19.082	130.931		24.155	140.744		19.3632	211.923		19.9298	205.16		18.9994	248.063
			38.0146	163		19.5625	137.444		19.0066	134.522		19.0315	134.21		19.0283	132.848		19.0987	130.499		24.18	140.997		19.3799	211.672		19.9465	204.875		19.0161	248.289
			38.048	163.02		19.5791	137.343		19.0233	134.544		19.0482	134.203		19.045	132.945		19.1155	130.889		24.2033	140.913		19.3966	211.662		19.9632	205.12		19.0328	247.824
			38.0812	163.169		19.5958	137.411		19.0399	134.637		19.0648	134.238		19.0618	132.753		19.1322	130.886		24.2267	140.989		19.4132	211.738		19.9798	205.144		19.0495	247.79
			38.1146	163.084		19.6125	137.285		19.0567	134.698		19.0815	134.231		19.0785	132.978		19.1488	130.891		24.25	141.085		19.4299	211.698		19.9965	205.235		19.0661	247.849
			38.1496	163.159		19.6291	137.275		19.0733	134.634		19.0982	134.158		19.0952	132.99		19.1655	130.873		24.2733	141.081		19.4466	211.627		20.0132	205.08		19.0828	245.71
			38.182	163.601		19.6458	137.221		19.09	134.168		19.1148	134.092		19.1118	132.926		19.1822	130.921		24.2967	141.071		19.4632	211.615		20.0299	205.111		19.0995	243.316
			38.2153	163.874		19.6625	137.183		19.1066	134.397		19.1315	134.093		19.1285	132.908		19.199	130.902		24.32	140.939		19.4799	211.629		20.0466	205.101		19.1162	244.498
			38.2486	164.112		19.6791	136.861		19.1233	134.206		19.1483	133.756		19.1452	132.989		19.2157	130.884		24.3417	140.918		19.4966	211.814		20.0632	205.085		19.1328	246.264
			38.282	164.306		19.6958	137.129		19.1399	134.04		19.165	133.786		19.1618	132.894		19.2323	130.936		24.365	141.335		19.5133	211.534		20.0799	204.826		19.1495	247.643
			38.3153	164.196		19.7125	137.224		19.1567	134.124		19.1817	133.835		19.1785	132.81		19.249	130.931		24.3883	140.899		19.5301	211.437		20.0966	205.178		19.1661	247.578
			38.3487	164.237		19.7292	137.192		19.1733	134.06		19.1983	133.889		19.1953	132.917		19.2657	130.911		24.4117	140.931		19.5467	211.511		20.1132	205.084		19.1828	247.231
			38.382	164.351		19.7458	137.207		19.19	133.971		19.215	133.758		19.212	132.731		19.2825	130.925		24.435	140.873		19.5634	211.66		20.1299	204.973		19.1995	246.811
			38.4153	164.416		19.7625	137.581		19.2068	133.839		19.2317	134.206		19.2287	132.876		19.2992	130.93		24.4567	140.656		19.58	211.377		20.1466	205.148		19.2162	247.543
			38.4487	164.398		19.7792	137.223		19.2234	133.888		19.2483	133.642		19.2453	132.454		19.3158	130.695		24.48	140.793		19.5968	211.689		20.1633	205.39		19.2328	248.642
			38.482	164.209		19.7959	137.151		19.2401	133.876		19.265	133.669		19.262	132.375		19.3327	130.9		24.5033	140.815		19.6134	211.76		20.1799	205.18		19.2495	248.526
			38.5153	164.128		19.8125	137.148		19.2567	134.21		19.2817	133.692		19.2787	132.16		19.3493	130.939		24.5267	140.765		19.6301	211.683		20.1966	205.092		19.2662	248.837
			38.5487	164.048		19.8292	137.122		19.2734	133.778		19.2983	133.602		19.2955	132.142		19.366	131.04		24.5483	140.652		19.6467	211.452		20.2133	205.248		19.2828	248.743
			38.582	164.087		19.8458	136.742		19.2901	133.803		19.3152	133.279		19.3122	132.081		19.3827	130.918		24.5733	140.686		19.6634	210.978		20.2299	205.145		19.2995	248.797
			38.6153	164.155		19.8625	137.191		19.3067	133.795		19.3318	133.39		19.3288	132.188		19.3993	131.105		24.595	140.758		19.6801	211.291		20.2466	205.04		19.3162	248.626
			38.6487	164.003		19.8792	137.126		19.3234	133.921		19.3485	133.335		19.3455	131.973		19.4162	130.921		24.6183	141.048		19.6968	211.322		20.2633	205.083		19.3328	249.082
			38.682	164.015		19.8959	137.273		19.3401	133.921		19.3652	133.08		19.3622	131.883		19.4328	130.994		24.6417	140.764		19.7134	211.28		20.28	205.11		19.3495	248.569
			38.7154	163.811		19.9125	137.163		19.3568	134.011		19.3818	133.123		19.3788	132.069		19.4495	130.789		24.665	140.998		19.7301	211.132		20.2966	204.937		19.3662	248.785
			38.7488	163.904		19.9292	137.206		19.3735	133.981		19.3985	133.104		19.3955	131.987		19.4662	130.917		24.6867	140.682		19.7468	211.51		20.3133	205.209		19.3829	249.011
			38.782	164.031		19.9459	137.201		19.3901	133.862		19.4152	133.083		19.4122	131.982		19.483	131.296		24.7117	140.71		19.7634	211.62		20.33	205.04		19.3995	248.119
			38.8154	164.17		19.9626	137.139		19.4068	133.836		19.432	133.105		19.429	131.871		19.4997	131.022		24.735	140.719		19.7801	211.606		20.3466	205.188		19.4162	248.963
			38.8487	164.076		19.9792	137.119		19.4234	133.84		19.4487	133.538		19.4457	131.998		19.5163	130.915		24.7583	140.786		19.7968	211.325		20.3633	205.21		19.4328	249.696
			38.882	164.052		19.9959	137.135		19.4401	133.693		19.4653	133.485		19.4623	132.123		19.533	130.864		24.7817	140.702		19.8134	211.677		20.3799	205.38		19.4495	250.085
			38.9154	164.095		20.0126	137.091		19.4568	133.861		19.482	133.425		19.479	132.188		19.5497	131.056		24.805	140.71		19.8301	211.837		20.3966	205.262		19.4662	249.738
			38.9487	163.963		20.0292	136.94		19.4734	133.461		19.4987	133.294		19.4957	132.35		19.5665	130.919		24.8283	140.781		19.8468	211.9		20.4133	205.172		19.4829	249.052
			38.982	164.086		20.0459	136.989		19.4901	133.839		19.5153	133.068		19.5123	132.505		19.5832	131.009		24.85	140.733		19.8635	211.887		20.43	205.261		19.4995	247.373
			39.0154	163.98		20.0626	136.936		19.5068	133.907		19.532	132.47		19.529	132.383		19.5998	130.923		24.8733	140.351		19.8801	211.815		20.4466	205.162		19.5164	249.036
			39.0487	163.863		20.0792	137.06		19.5235	133.859		19.5487	132.877		19.5458	132.622		19.6165	131.132		24.8967	140.614		19.8968	211.893		20.4633	205.01		19.5331	248.971
			39.0821	164.104		20.0959	137.126		19.5401	133.91		19.5655	132.846		19.5625	132.671		19.6332	130.88		24.92	140.711		19.9135	211.923		20.48	205.206		19.5498	249.232
			39.1154	164.071		20.1125	137.201		19.5568	134.039		19.5822	132.854		19.5792	132.752		19.65	130.807		24.9417	140.574		19.9302	211.437		20.4966	205.221		19.5665	249.411
			39.1487	164.251		20.1292	137.098		19.5735	133.83		19.5988	132.914		19.5958	133.04		19.6667	130.925		24.965	140.947		19.9468	211.459		20.5133	205.187		19.5831	248.662
			39.182	164.09		20.1459	136.949		19.5901	133.863		19.6155	133.28		19.6125	132.935		19.6833	130.91		24.9883	140.653		19.9635	212.037		20.53	205.195		19.5998	245.174
			39.2154	164.106		20.1626	137.092		19.6068	133.98		19.6322	133.027		19.6292	133.124		19.7	131.205		25.0117	140.432		19.9801	211.879		20.5467	205.535		19.6165	245.719
			39.2487	164.12		20.1792	136.994		19.6235	133.81		19.6488	133.087		19.6458	133.032		19.7168	130.967		25.035	140.661		19.9968	212.018		20.5634	205.281		19.6332	245.673
			39.282	164.113		20.1959	137.051		19.6401	133.866		19.6655	133.341		19.6627	133.402		19.7335	130.972		25.0583	140.6		20.0135	212.073		20.58	205.247		19.6498	245.868
			39.3154	164.291		20.2126	137.078		19.6568	133.848		19.6823	133.264		19.6793	133.244		19.7502	130.926		25.0817	140.708		20.0302	212.118		20.5967	205.359		19.6665	245.684
			39.3487	164.147		20.2292	137.102		19.6735	133.866		19.699	133.312		19.696	133.469		19.7668	130.974		25.1033	140.674		20.0468	211.939		20.6134	205.279		19.6832	243.554
			39.382	164.179		20.2459	137.063		19.6901	133.938		19.7157	133.358		19.7127	133.226		19.7837	130.814		25.1267	140.599		20.0635	212.02		20.63	205.173		19.6999	244.266
			39.4154	164.091		20.2626	137.117		19.7068	133.833		19.7323	133.385		19.7293	133.031		19.8003	130.959		25.15	140.597		20.0802	212.071		20.6467	205.251		19.7165	242.719
			39.4487	164.178		20.2792	137.13		19.7236	133.771		19.749	133.179		19.746	133.047		19.817	130.963		25.1733	140.202		20.0968	212.21		20.6634	205.282		19.7332	242.458
			39.482	164.285		20.2959	136.968		19.7401	133.854		19.7657	133.341		19.7627	133.062		19.8338	131.096		25.1967	140.593		20.1135	211.983		20.68	205.16		19.7498	242.515
			39.5154	163.976		20.3126	137.04		19.7568	133.785		19.7823	133.407		19.7793	133.103		19.8505	130.955		25.22	140.635		20.1302	211.796		20.6967	205.235		19.7665	242.308
			39.5487	164.078		20.3292	136.983		19.7735	133.394		19.799	133.415		19.7962	132.98		19.8672	130.567		25.2433	140.607		20.1468	211.902		20.7134	205.253		19.7832	242.232
			39.5821	164.196		20.3459	137.002		19.7901	133.815		19.8158	133.387		19.8128	132.967		19.8838	130.991		25.265	140.685		20.1635	211.887		20.73	205.293		19.7999	242.518
			39.6154	164.457		20.3626	136.745		19.8068	133.786		19.8325	133.502		19.8295	132.647		19.9007	131.049		25.29	140.444		20.1802	211.923		20.7467	205.231		19.8165	243.181
			39.6487	164.305		20.3793	137.182		19.8235	133.857		19.8492	133.239		19.8462	133.038		19.9173	131.104		25.3133	140.514		20.1968	212.059		20.7634	205.261		19.8332	243.007
			39.6821	164.466		20.3959	137.225		19.8402	133.84		19.8658	133.217		19.8628	133.226		19.934	130.964		25.3367	140.429		20.2135	212.05		20.78	205.255		19.8499	242.167
			39.7154	164.376		20.4126	137.331		19.8568	133.882		19.8825	133.321		19.8795	133.094		19.9507	130.982		25.36	140.368		20.2302	211.795		20.7967	205.196		19.8665	243.072
			39.7487	164.398		20.4293	137.289		19.8735	133.856		19.8992	133.223		19.8962	133.133		19.9675	130.96		25.3867	140.33		20.2468	211.371		20.8134	205.161		19.8832	244.364
			39.7821	164.41		20.4459	137.599		19.8902	133.878		19.9158	133.225		19.913	133.225		19.9842	130.854		25.41	140.1		20.2635	211.256		20.83	205.31		19.8999	243.222
			39.8154	164.054		20.4626	137.23		19.9068	134.134		19.9327	133.164		19.9297	133.056		20.0008	130.957		25.4317	140.207		20.2802	211.634		20.8467	205.479		19.9175	242.111
			39.8488	164.106		20.4793	137.213		19.9235	133.989		19.9493	133.05		19.9463	132.935		20.0175	130.947		25.455	139.237		20.2968	211.55		20.8634	205.301		19.9342	242.615
			39.8821	164.088		20.496	137.281		19.9402	134.08		19.966	132.964		19.963	132.916		20.0342	131.187		25.4783	139.018		20.3135	211.572		20.8801	205.264		19.9509	244.099
			39.9154	164.258		20.5127	137.265		19.9569	134.028		19.9827	133.155		19.9797	132.785		20.0508	131.032		25.5033	139.026		20.3302	211.243		20.8967	205.238		19.9675	245.089
			39.9488	164.32		20.5293	136.856		19.9735	134.081		19.9993	132.964		19.9963	133.13		20.0677	130.99		25.525	138.992		20.3469	211.57		20.9134	205.253		19.9842	245.462
			39.9821	164.153		20.546	137.161		19.9902	134.332		20.016	133.164		20.013	132.678		20.0843	130.988		25.5483	138.968		20.3636	211.062		20.9301	205.094		20.0009	245.463
			40.0155	164.136		20.5627	137.18		20.0069	134.074		20.0327	133.193		20.0298	132.353		20.101	131.026		25.5717	138.949		20.3802	211.032		20.9467	205.412		20.0175	246.1
			40.0488	164.086		20.5793	137.067		20.0236	134.161		20.0493	133.328		20.0465	132.287		20.1178	130.872		25.5933	138.812		20.3969	210.949		20.9634	205.327		20.0342	246.036
			40.0821	164.269		20.596	137.272		20.0402	134.343		20.066	133.205		20.0632	132.146		20.1345	131.016		25.6167	138.733		20.4136	211.189		20.9801	205.468		20.0509	246.304
			40.1155	164.181		20.6127	137.257		20.0569	134.343		20.0827	133.412		20.0798	132.031		20.1512	131.034		25.64	138.659		20.4302	211.484		20.9967	205.332		20.0676	246.407
			40.1488	164.214		20.6293	137.185		20.0736	134.315		20.0995	133.428		20.0965	131.889		20.168	131.234		25.6633	138.613		20.4469	211.285		21.0134	205.609		20.0842	245.899
			40.1821	164.23		20.646	137.241		20.0903	134.269		20.1162	133.364		20.1132	131.833		20.1847	130.932		25.6867	138.185		20.4636	211.364		21.03	205.422		20.1009	244.899
			40.2155	164.331		20.6627	137.269		20.1069	134.297		20.1328	133.191		20.1298	131.641		20.2013	130.919		25.71	138.568		20.4802	211.653		21.0467	205.41		20.1176	244.763
			40.2488	164.406		20.6793	137.11		20.1236	134.276		20.1495	133.427		20.1467	132.119		20.218	130.884		25.7333	138.673		20.4969	211.758		21.0634	205.286		20.1342	244.854
			40.2822	164.282		20.696	137.163		20.1403	134.327		20.1662	133.426		20.1633	132.405		20.2347	131.006		25.7567	138.358		20.5136	211.692		21.0801	205.502		20.1509	245.052
			40.3155	164.324		20.7127	137.118		20.1569	133.969		20.1828	133.499		20.18	132.456		20.2515	131.129		25.78	138.468		20.5302	212.015		21.0967	205.354		20.1676	244.912
			40.3488	164.287		20.7294	137.168		20.1736	134.201		20.1995	133.546		20.1967	132.512		20.2682	130.865		25.8033	138.312		20.5469	212.052		21.1134	205.364		20.1842	244.32
			40.3822	164.544		20.746	137.028		20.1903	134.097		20.2162	133.682		20.2133	132.435		20.2848	130.917		25.825	138.295		20.5636	212.223		21.1301	205.456		20.2009	244.588
			40.4155	164.181		20.7628	137.125		20.2069	133.781		20.2328	133.592		20.23	132.484		20.3015	131.017		25.8483	138.199		20.5802	212.131		21.1467	205.823		20.2176	244.284
			40.4488	164.429		20.7794	137.155		20.2236	133.845		20.2495	133.636		20.2467	132.469		20.3183	131.033		25.87	138.242		20.5969	212.05		21.1634	205.534		20.2342	243.631
			40.4822	164.477		20.7961	137.214		20.2403	133.655		20.2663	133.675		20.2635	132.417		20.335	130.691		25.8933	138.268		20.6136	212.061		21.1801	205.426		20.2509	243.183
			40.5155	163.98		20.8128	137.181		20.2569	133.742		20.283	133.771		20.2802	132.401		20.3517	130.913		25.9167	138.359		20.6303	212.072		21.1967	205.435		20.2676	243.722
			40.5489	163.578		20.8295	137.414		20.2736	133.743		20.2997	133.717		20.2968	132.624		20.3685	130.921		25.94	138.427		20.6469	212.149		21.2134	205.432		20.2843	243.726
			40.5822	163.584		20.8461	137.113		20.2903	133.57		20.3163	133.801		20.3135	132.253		20.3852	131.124		25.9633	138.269		20.6636	212.112		21.2301	205.094		20.3009	243.502
			40.6155	163.444		20.8628	137.138		20.307	133.752		20.333	133.771		20.3302	132.05		20.4018	130.965		25.985	137.963		20.6803	212.197		21.2467	205.39		20.3176	243.831
			40.6489	163.387		20.8794	136.855		20.3237	133.663		20.3497	133.617		20.347	132.185		20.4185	130.649		26.0083	138.293		20.6969	212.21		21.2634	205.452		20.3343	244.174
			40.6822	163.288		20.8961	137.184		20.3403	133.678		20.3663	133.758		20.3637	132.008		20.4352	130.935		26.0317	138.116		20.7136	212.3		21.2801	205.503		20.3509	244.489
			40.7155	163.224		20.9128	137.06		20.357	133.692		20.383	134		20.3803	131.877		20.452	130.956		26.055	138.227		20.7303	211.954		21.2968	205.418		20.3676	244.123
			40.7489	163.582		20.9294	137.117		20.3737	133.974		20.3998	133.914		20.397	132.054		20.4687	131.048		26.0767	138.323		20.7469	212.417		21.3134	205.756		20.3843	243.734
			40.7822	163.621		20.9461	137.02		20.3903	133.689		20.4165	133.823		20.4137	132.146		20.4853	130.967		26.1017	138.269		20.7636	212.469		21.3301	205.429		20.4014	243.232
			40.8155	163.5		20.9628	137.337		20.407	133.639		20.4332	134.063		20.4303	131.97		20.5022	130.988		26.125	138.197		20.7803	212.5		21.3468	205.493		20.4181	243.408
			40.8488	163.11		20.9795	137.032		20.4237	133.766		20.4498	133.952		20.447	132.215		20.5188	130.893		26.1483	138.201		20.7969	212.503		21.3635	205.433		20.4347	243.193
			40.8822	163.27		20.9961	137.217		20.4404	133.68		20.4665	133.817		20.4637	132.261		20.5358	130.977		26.1717	138.259		20.8136	212.23		21.3801	205.508		20.4514	243.346
			40.9155	163.377		21.0128	137.111		20.457	134.096		20.4832	133.853		20.4805	132.325		20.5525	130.88		26.1933	138.228		20.8303	212.499		21.6968	205.525		20.4681	242.927
			40.9489	163.415		21.0295	137.037		20.4737	133.642		20.4998	133.906		20.4972	132.434		20.5692	130.944		26.2167	138.221		20.8469	212.481		21.7135	205.742		20.4847	243.27
			40.9822	163.209		21.0462	136.943		20.4904	133.657		20.5165	133.842		20.5138	132.381		20.586	131.042		26.2417	138.51		20.8636	212.455		21.7301	205.671		20.5014	243.901
			41.0156	163.599		21.0628	137.089		20.5071	133.848		20.5332	133.973		20.5305	132.736		20.6025	130.938		26.2717	138.025		20.8803	212.43		21.7468	205.547		20.518	244.808
			41.0489	163.854		21.0795	137.129		20.5237	133.676		20.5498	133.819		20.5472	132.893		20.6193	131.045		26.3017	137.913		20.897	212.772		21.7635	205.712		20.5347	245.004
			41.0822	163.99		21.0962	136.919		20.5404	133.864		20.5667	133.934		20.564	133.176		20.636	130.849		26.325	137.972		20.9136	212.381		21.7802	205.633		20.5514	245.379
			41.1155	163.91		21.1128	137.149		20.5571	133.693		20.5833	133.897		20.5807	133.063		20.6527	130.919		26.3567	137.867		20.9303	212.631		21.7968	205.65		20.568	243.793
			41.1489	164.03		21.1295	137.345		20.5738	133.687		20.6	134.171		20.5973	133.2		20.6695	130.892		26.38	137.823		20.9469	212.374		21.8135	205.672		20.5847	243.681
			41.1823	164.24		21.1462	137.098		20.5904	133.559		20.6167	133.695		20.614	132.88		20.686	130.996		26.4033	137.851		20.9636	212.519		21.8302	205.691		20.6014	244.056
			41.2156	163.999		21.1628	137.159		20.6071	133.805		20.6333	133.821		20.6307	132.786		20.7028	131.007		26.425	137.969		20.9803	212.472		21.8468	205.737		20.6181	243.335
			41.2489	163.938		21.1795	137.247		20.6238	133.818		20.65	133.676		20.6473	132.777		20.7195	131.164		26.4483	137.963		20.997	212.334		21.8635	205.746		20.6347	244.003
			41.2822	164.02		21.1962	137.208		20.6405	133.829		20.6667	133.633		20.664	132.698		20.7362	130.909		26.4717	137.766		21.0137	212.34		21.8802	205.858		20.6514	244.713
			41.3156	164.105		21.2128	136.893		20.6571	133.887		20.6833	133.257		20.6807	132.863		20.753	130.922		26.4983	137.899		21.0303	212.484		21.8968	205.715		20.6681	244.741
			41.349	164.006		21.2295	137.11		20.6738	133.472		20.7	133.585		20.6975	132.813		20.7697	130.878		26.52	137.523		21.047	212.366		21.9135	205.666		20.6847	242.85
			41.3823	164.034		21.2462	137.124		20.6905	133.876		20.7168	133.625		20.7142	132.997		20.7863	130.929		26.5433	137.052		21.0637	212.379		21.9302	205.682		20.7014	242.241
			41.4156	163.969		21.2628	136.995		20.7071	133.825		20.7335	133.52		20.7308	133.129		20.803	131.343		26.5683	137.338		21.0803	212.276		21.9468	205.763		20.7181	243.167
			41.4489	164.084		21.2795	137.114		20.7238	133.776		20.7502	133.516		20.7475	133.414		20.8198	130.911		26.5967	137.349		21.097	212.378		21.9635	205.726		20.7347	243.738
			41.4823	164.239		21.2962	137.114		20.7405	133.885		20.7668	133.805		20.7642	133.359		20.8365	131.029		26.6233	137.685		21.1137	212.785		21.9802	205.749		20.7514	244.052
			41.5156	163.992		21.3128	137.119		20.7571	133.765		20.7835	133.645		20.781	133.375		20.8533	131.022		26.65	137.362		21.1304	212.406		21.9968	206.06		20.7681	243.264
			41.5489	164.074		21.3295	137.117		20.7738	133.799		20.8002	133.571		20.7977	133.426		20.8698	130.959		26.6783	137.233		21.147	212.402		22.0135	205.799		20.7847	244.114
			41.5823	163.971		21.3462	137.326		20.7905	133.894		20.8168	133.523		20.8143	133.544		20.8865	130.689		26.7083	137.267		21.1637	212.464		22.0302	205.857		20.8014	244.363
			41.6156	164.162		21.3628	137.154		20.8072	133.923		20.8337	133.474		20.831	133.487		20.9033	131.03		26.74	137.27		21.1804	212.47		22.0468	205.924		20.818	244.583
			41.649	163.933		21.3795	136.977		20.8239	133.847		20.8503	133.595		20.8477	133.568		20.92	131.088		26.7683	137.198		21.197	212.357		22.0635	205.855		20.8347	244.049
			41.6823	163.965		21.3962	136.985		20.8405	134.083		20.867	133.748		20.8645	133.401		20.9367	131.226		26.795	136.832		21.2137	212.456		22.0802	205.639		20.8514	244.357
			41.7157	163.863		21.4128	137.119		20.8572	133.817		20.8837	134.17		20.8812	133.248		20.9533	131.108		26.82	137.094		21.2304	212.449		22.0968	205.815		20.8681	243.529
			41.749	163.984		21.4295	136.685		20.8739	133.852		20.9003	134.173		20.8978	133.213		20.9702	131.06		26.8433	137.221		21.2471	212.583		22.1135	205.833		20.8848	243.01
			41.7824	163.925		21.4461	137.072		20.8906	134.038		20.917	134.508		20.9145	132.997		20.9868	131.015		26.8667	137.042		21.2638	212.541		22.1302	205.932		20.9014	243.383
			41.8157	163.753		21.4628	137.019		20.9072	133.733		20.9337	134.58		20.9312	132.933		21.0035	131.003		26.8917	136.903		21.2804	212.082		22.1469	205.892		20.9181	244.007
			41.849	163.774		21.4795	137.049		20.9239	133.775		20.9503	134.745		20.9478	132.966		21.0203	130.826		26.915	136.996		21.2971	212.521		22.1635	205.887		20.9348	244.718
			41.8824	163.832		21.4962	137.014		20.9406	133.773		20.9672	134.632		20.9645	132.835		21.037	131.087		26.94	136.748		21.3138	212.583		22.1802	205.978		20.9515	245.043
			41.9157	163.714		21.5129	137.424		20.9572	133.703		20.9838	134.666		20.9813	132.668		21.0537	130.956		26.9633	136.84		21.3304	212.686		22.1969	205.933		20.9681	245.197
			41.949	163.777		21.5295	137.057		20.9739	133.91		21.0005	134.504		20.998	132.786		21.0705	131.043		26.9867	136.716		21.3471	212.619		22.2135	205.532		20.9848	245.23
			41.9823	163.887		21.5462	137.141		20.9906	133.665		21.0172	134.401		21.0147	132.859		21.0872	130.916		27.01	136.85		21.3638	212.516		22.2302	205.845		21.0014	246.048
			42.0157	163.942		21.5629	137.065		21.0072	133.89		21.0338	134.158		21.0313	132.676		21.1038	130.857		27.0333	136.471		21.3804	212.482		22.2468	205.9		21.0181	245.872
			42.049	164.08		21.5796	137.183		21.0239	133.843		21.0505	134.166		21.048	132.828		21.1205	131.146		27.0567	136.08		21.3974	212.398		22.2635	205.967		21.0348	246.014
			42.0823	164.029		21.5962	136.924		21.0406	133.853		21.0672	133.848		21.0647	132.71		21.1372	131.082		27.08	136.376		21.4138	212.155		22.2802	205.954		21.0514	245.91
			42.1157	164.1		21.6129	137.184		21.0572	133.624		21.0838	133.98		21.0815	132.817		21.154	130.959		27.1033	136.229		21.4305	212.462		22.2969	205.829		21.0681	246.279
			42.149	164.089		21.6296	137.105		21.0739	134.073		21.1005	133.899		21.0982	132.917		21.1707	131.029		27.1267	136.196		21.4471	212.552		22.3136	205.902		21.0848	246.197
			42.1824	164.191		21.6462	137.376		21.0906	134.167		21.1173	134.052		21.1148	132.838		21.1873	131.422		27.15	136.101		21.4638	212.683		22.3303	205.959		21.1015	246.151
			42.2157	164.139		21.6629	137.177		21.1073	133.899		21.134	133.913		21.1315	132.806		21.2042	131.038		27.1733	136.034		21.4805	212.53		22.3469	205.955		21.1181	246.024
			42.2491	163.792		21.6796	137.297		21.1239	134.047		21.1507	134.082		21.1482	132.661		21.2208	131.042		27.1967	136.053		21.4971	212.475		22.3636	206.007		21.1348	245.903
			42.2824	164.101		21.6965	137.244		21.1406	134.012		21.1673	133.802		21.1648	132.685		21.2375	130.918		27.2233	136.258		21.5138	212.473		22.3803	206.159		21.1515	245.761
			42.3157	164.172		21.7132	137.193		21.1573	133.942		21.184	133.97		21.1815	132.578		21.2542	131.145		27.2483	135.995		21.5305	212.544		22.3969	205.963		21.1681	245.718
			42.3491	164.177		21.73	137.048		21.1739	133.912		21.2007	133.946		21.1982	132.829		21.2708	130.953		27.2733	136.073		21.5471	212.585		22.4136	205.962		21.1848	245.696
			42.3824	163.858		21.7466	137.29		21.1906	134.097		21.2173	134.216		21.215	132.469		21.2877	131.027		27.2967	135.956		21.5638	212.584		22.4303	205.896		21.2015	245.031
			42.4157	164.108		21.7633	137.156		21.2072	134.05		21.234	134.24		21.2317	132.567		21.3043	131.1		27.32	136.025		21.5805	212.61		22.447	205.98		21.2182	244.985
			42.4491	164.152		21.7799	137.162		21.2239	134.168		21.2507	134.247		21.2483	132.583		21.321	131.206		27.3483	136.245		21.5971	212.623		22.4636	205.955		21.2348	244.884
			42.4824	164.241		21.7966	137.225		21.2406	134.259		21.2675	134.142		21.265	132.503		21.3377	131.043		27.3733	136.124		21.6138	212.537		22.4803	206.04		21.2515	245.382
			42.5158	164.118		21.8133	137.419		21.2573	134.238		21.2842	133.977		21.2817	132.255		21.3545	130.972		27.3967	136.215		21.6305	212.502		22.497	206.033		21.2681	245.743
			42.5491	164.218		21.83	137.269		21.2739	134.134		21.3008	134.031		21.2983	132.176		21.3712	131.009		27.4217	135.924		21.6471	212.57		22.5136	206.376		21.2848	246.252
			42.5824	164.271		21.8467	137.205		21.2906	134.285		21.3175	134.086		21.315	132.06		21.3878	131.164		27.445	135.882		21.6638	212.838		22.5303	206.087		21.3015	245.577
			42.6157	164.227		21.8634	137.321		21.3073	134.388		21.3342	134.104		21.3318	131.847		21.4045	131.045		27.4683	135.9		21.6804	212.487		22.547	206.148		21.3181	246.022
			42.6491	164.229		21.8806	137.17		21.3239	134.374		21.3508	134.006		21.3485	132.03		21.4213	131.144		27.4933	135.863		21.6972	212.374		22.5636	206.067		21.3348	247.616
			42.6824	164.083		21.8972	136.934		21.3406	134.459		21.3675	134.243		21.3652	131.776		21.438	131.179		27.5167	135.929		21.7138	212.197		22.5803	206.157		21.3515	246.941
			42.7158	164.279		21.9139	137.176		21.3573	134.608		21.3842	133.954		21.3818	132.124		21.4547	131.1		27.54	135.915		21.7305	212.314		22.597	205.891		21.3681	246.479
			42.7491	164.169		21.9306	137.206		21.374	134.498		21.4008	133.958		21.3985	132.116		21.4715	131.08		27.5667	135.64		21.7472	212.367		22.6136	206.161		21.3848	246.563
			42.7824	164.158		21.9473	137.076		21.3906	134.662		21.4175	133.739		21.4152	132.18		21.4882	130.824		27.5967	135.852		21.7638	212.314		22.6303	206.053		21.4015	246.964
			42.8158	163.963		21.9639	137.178		21.4073	134.65		21.4343	133.937		21.432	131.972		21.5048	131.068		27.62	135.864		21.7805	212.294		22.647	206.257		21.4182	247.408
			42.8491	164.021		21.9806	137.596		21.4239	134.676		21.451	133.717		21.4487	132.057		21.5215	131.053		27.6467	135.758		21.7972	212.061		22.6637	206.158		21.4348	247.953
			42.8824	164.325		21.9973	137.191		21.4406	134.732		21.4677	134.017		21.4653	132.058		21.5382	131.067		27.6717	135.736		21.8139	212.328		22.6803	206.212		21.4515	247.174
			42.9158	164.289		22.0139	137.159		21.4573	134.651		21.4843	133.961		21.482	132.106		21.555	131.09		27.695	135.46		21.8306	212.362		22.6971	206.202		21.4682	247.416
			42.9491	164.245		22.0306	137.111		21.4739	134.593		21.501	134.09		21.4987	132.326		21.5717	131.416		27.7217	135.709		21.8472	212.349		22.7137	206.179		21.4849	247.949
			42.9824	164.015		22.0472	137.093		21.4906	134.475		21.5177	133.834		21.5155	131.991		21.5883	131.031		27.7433	135.784		21.8639	212.305		22.7304	206.081		21.5015	248.536
			43.0158	164.046		22.0639	137.03		21.5073	134.271		21.5343	134.028		21.5322	132.202		21.6052	131.109		27.7667	135.806		21.8806	212.317		22.7471	206.143		21.5182	248.249
			43.0491	164.135		22.0806	137.022		21.524	134.156		21.551	133.694		21.5488	132.293		21.6218	131.04		27.7933	135.682		21.8973	212.326		22.7637	206.503		21.5348	248.602
			43.0825	164.16		22.0973	136.965		21.5406	134.097		21.5677	133.62		21.5655	132.236		21.6385	131.137		27.8167	135.525		21.914	212.376		22.7804	206.254		21.5515	248.988
			43.1158	164.287		22.1139	136.986		21.5573	134.08		21.5843	133.533		21.5822	131.837		21.6552	131.271		27.8383	135.645		21.9307	212.308		22.797	206.16		21.5682	248.444
			43.1491	164.153		22.1306	137.112		21.574	133.987		21.6012	133.501		21.5988	132.294		21.672	131.162		27.8617	135.913		21.9473	212.37		22.8137	206.133		21.5848	248.853
			43.1825	164.147		22.1473	137.036		21.5907	134.135		21.6178	133.393		21.6157	132.329		21.6887	131.202		27.885	135.509		21.964	212.701		22.8304	206.218		21.6015	249.315
			43.2158	164.068		22.1639	137.093		21.6074	134.173		21.6345	133.431		21.6323	132.357		21.7053	131.193		27.9083	135.578		21.9807	212.337		22.8471	205.808		21.6182	248.965
			43.2491	164.114		22.1806	137.035		21.624	134.143		21.6512	133.379		21.649	132.362		21.7222	131.062		27.9317	135.467		21.9973	212.325		22.8637	206.143		21.6349	248.267
			43.2825	164.244		22.1975	137.226		21.6407	134.041		21.6678	133.38		21.6657	132.562		21.7388	130.768		27.955	135.296		22.014	212.259		22.8804	206.181		21.6516	247.238
			43.3158	164.021		22.2141	137.046		21.6574	134.322		21.6845	133.415		21.6825	132.435		21.7555	131.082		27.9783	135.292		22.0308	212.331		22.8971	206.382		21.6682	244.569
			43.3491	164.086		22.2308	137.009		21.674	134.145		21.7012	133.331		21.6992	132.291		21.7723	131.085		28	135.388		22.0474	212.75		22.9137	206.134		21.6849	243.101
			43.3825	164.053		22.2475	136.977		21.6907	134.061		21.718	133.65		21.7158	132.57		21.789	131.123		28.0233	135.315		22.0641	212.341		22.9304	206.262		21.7016	242.971
			43.4158	164.126		22.2641	137.049		21.7074	134.017		21.7347	133.797		21.7325	132.405		21.8057	131.083		28.0467	135.283		22.0808	212.242		22.9471	206.138		21.7182	243.962
			43.4492	164.043		22.2808	136.685		21.724	133.95		21.7513	134.172		21.7492	132.489		21.8225	131.159		28.07	135.116		22.0974	212.158		22.9637	206.2		21.7349	243.922
			43.4825	163.758		22.2975	137.079		21.7407	133.657		21.768	134.155		21.7658	132.412		21.8392	131.096		28.0933	135.274		22.1141	212.238		22.9804	205.872		21.7516	244.026
			43.5158	163.762		22.3142	137.086		21.7574	133.98		21.7847	134.333		21.7825	132.525		21.856	131.143		28.115	135.255		22.1308	212.433		22.9971	206.225		21.7682	243.499
			43.5492	163.752		22.3308	137.069		21.774	134.117		21.8013	134.328		21.7993	132.945		21.8727	130.882		28.14	135.374		22.1475	212.338		23.0142	206.229		21.7849	243.225
			43.5825	163.711		22.3475	137.007		21.7907	134.005		21.818	134.613		21.816	132.84		21.8893	131.025		28.1633	135.305		22.1641	212.356		23.0308	206.313		21.8016	243.237
			43.6159	163.318		22.3641	137.3		21.8074	134		21.8347	134.781		21.8327	132.929		21.906	131.078		28.1867	135.403		22.1808	212.138		23.0475	206.272		21.8182	243.207
			43.6492	163.413		22.3808	136.983		21.8241	134.153		21.8515	134.826		21.8493	132.986		21.9228	131.09		28.21	135.483		22.1975	212.301		23.0642	206.323		21.8349	242.892
			43.6825	163.358		22.3975	137.023		21.8407	134.03		21.8682	134.926		21.866	133.037		21.9395	131.064		28.2317	135.433		22.2141	212.167		23.0808	206.242		21.8516	243.058
			43.7159	163.418		22.4141	137.047		21.8574	133.975		21.8848	135.034		21.8827	132.729		21.9562	131.046		28.255	135.479		22.2308	212.351		23.0975	206.197		21.8682	243.251
			43.7492	163.397		22.4308	136.981		21.8741	134.166		21.9015	135.093		21.8993	132.982		21.9728	131.059		28.2783	135.431		22.2475	212.207		23.1142	205.989		21.8849	242.601
			43.7825	163.163		22.4475	136.853		21.8908	134.028		21.9182	135.161		21.916	132.988		21.9897	131.122		28.3017	135.278		22.2641	212.472		23.1308	206.159		21.9016	242.87
			43.8159	163.265		22.4642	136.891		21.9074	134.177		21.9348	135.237		21.9328	132.995		22.0063	131.069		28.325	135.252		22.2808	212.157		23.1475	206.406		21.9183	242.75
			43.8492	163.148		22.4808	136.835		21.9241	134.141		21.9515	135.31		21.9495	133.117		22.023	131.051		28.3483	135.068		22.2975	212.184		23.1642	206.194		21.9349	242.734
			43.8825	163.351		22.4975	136.861		21.9408	134.104		21.9682	135.031		21.9662	133.133		22.0398	131.112		28.375	135.15		22.3141	212.146		23.1808	206.22		21.9516	242.968
			43.9158	163.332		22.5142	136.984		21.9574	133.817		21.9848	135.484		21.9828	133.279		22.0565	131.109		28.3967	135.003		22.3308	212.242		23.1975	206.211		21.9683	243.067
			43.9492	163.311		22.5308	136.888		21.9741	134.029		22.0015	135.574		21.9995	133.427		22.0732	131.143		28.42	134.657		22.3475	212.459		23.2142	206.093		21.9849	242.893
			43.9826	163.458		22.5475	137.074		21.9907	134.044		22.0183	135.567		22.0163	133.628		22.09	131.088		28.4467	134.92		22.3642	212.111		23.2309	205.794		22.0016	242.9
			44.0159	163.559		22.5642	136.972		22.0074	134.076		22.035	135.643		22.033	133.371		22.1067	131.068		28.4733	134.888		22.3809	212.125		23.2476	206.141		22.0183	242.788
			44.0492	163.787		22.5808	137.294		22.0241	134.002		22.0517	135.972		22.0497	133.627		22.1233	131.16		28.4967	134.838		22.3975	212.06		23.2642	206.119		22.0349	242.522
			44.0825	164.043		22.5975	136.974		22.0407	134.126		22.0683	135.514		22.0663	133.368		22.1402	131.138		28.52	134.749		22.4142	212.128		23.2809	206.24		22.0516	242.563
			44.1159	164.086		22.6142	136.961		22.0574	133.924		22.085	135.43		22.083	133.398		22.1568	131.03		28.5417	134.511		22.4309	212.172		23.2976	206.065		22.0683	242.453
			44.1492	163.987		22.6308	136.928		22.0741	133.851		22.1017	135.199		22.0997	133.392		22.1735	131.219		28.5683	134.742		22.4475	212.22		23.3143	206.13		22.0849	242.669
			44.1826	163.76		22.6475	136.965		22.0907	133.944		22.1183	135.062		22.1163	133.547		22.1903	131.044		28.5917	134.88		22.4642	212.086		23.3309	206.147		22.1016	242.638
			44.2159	163.65		22.6642	136.645		22.1074	133.849		22.135	134.281		22.133	133.26		22.207	130.797		28.615	134.498		22.4809	212.247		23.3476	206.068		22.1183	242.383
			44.2493	163.833		22.6809	136.888		22.1241	133.837		22.1517	134.565		22.1497	133.24		22.2237	131.113		28.64	134.477		22.4975	212.13		23.3643	205.706		22.135	242.387
			44.2826	163.837		22.6975	136.917		22.1408	133.973		22.1685	134.446		22.1665	133.272		22.2403	131.077		28.6633	134.491		22.5142	211.928		23.381	206.125		22.1517	242.505
			44.316	163.958		22.7142	137.046		22.1575	134.025		22.1852	134.254		22.1832	132.929		22.2572	131.142		28.6867	134.413		22.5309	212.186		23.3976	206.093		22.1683	242.413
			44.3493	163.688		22.7309	136.982		22.1741	133.904		22.2018	134.166		22.1998	133.225		22.2738	131.135		28.71	134.544		22.5475	212.218		23.4143	206.118		22.185	241.89
			44.3826	163.656		22.7476	137.234		22.1908	133.891		22.2185	134.442		22.2165	133.222		22.2905	131.091		28.7333	134.409		22.5642	212.358		23.431	206.133		22.2017	242.067
			44.416	163.821		22.7642	136.923		22.2075	133.829		22.2352	134.031		22.2332	133.147		22.3073	131.18		28.755	134.043		22.5809	212.143		23.4476	206.456		22.2183	242.048
			44.4493	163.882		22.7809	136.907		22.2242	133.879		22.2518	133.969		22.2498	133.261		22.324	131.098		28.7783	134.348		22.5975	212.053		23.4643	206.072		22.235	241.811
			44.4826	163.976		22.7976	136.865		22.2408	133.876		22.2685	133.951		22.2665	133.502		22.3407	130.704		28.8017	134.238		22.6142	212.156		23.481	206.092		22.2517	242.027
			44.516	164.038		22.8143	136.958		22.2575	134.054		22.2852	133.761		22.2832	133.267		22.3575	131.069		28.825	134.041		22.6309	212.17		23.4976	206.097		22.2684	242.132
			44.5493	163.9		22.831	136.982		22.2741	134.012		22.3018	133.602		22.3	133.245		22.3742	131.107		28.8517	134.038		22.6475	212.21		23.5143	206.082		22.285	242.4
			44.5826	163.954		22.8476	136.997		22.2908	134.031		22.3187	133.493		22.3167	133.352		22.391	131.136		28.875	133.972		22.6642	212.054		23.531	205.695		22.3017	242.713
			44.6159	163.679		22.8643	136.931		22.3075	133.883		22.3353	133.547		22.3333	133.402		22.4077	131.206		28.8983	133.894		22.6809	212.073		23.5477	206.062		22.3184	243.191
			44.6493	163.683		22.8809	137.135		22.3242	133.939		22.352	133.231		22.35	133.05		22.4245	131.305		28.925	133.975		22.6976	212.112		23.5644	206.201		22.3351	242.922
			44.6826	163.484		22.8976	137.042		22.3408	133.79		22.3687	133.506		22.3667	133.134		22.4412	131.096		28.9483	133.907		22.7142	212.123		23.581	206.387		22.3517	242.817
			44.7159	162.998		22.9143	136.97		22.3575	133.865		22.3853	133.438		22.3833	133.165		22.4578	131.097		28.97	134.019		22.7309	211.682		23.5977	206.235		22.3684	242.344
			44.7493	162.895		22.9309	137.061		22.3742	133.808		22.402	133.397		22.4	133.094		22.4745	131.071		28.9933	133.8		22.7476	212.041		23.6144	206.278		22.3851	241.995
			44.7826	162.705		22.9476	136.987		22.3908	133.893		22.4187	133.233		22.4168	133.083		22.4913	131.084		29.0167	133.631		22.7642	211.963		23.631	206.296		22.4017	241.948
			44.8159	162.866		22.9643	136.592		22.4075	133.946		22.4355	133.702		22.4335	133.146		22.508	131.451		29.04	133.668		22.7809	212.126		23.6477	206.317		22.4184	241.663
			44.8493	160.511		22.981	136.951		22.4242	134.191		22.452	133.223		22.4502	133.325		22.5247	131.111		29.0617	133.677		22.7976	212.046		23.6644	206.143		22.4351	241.696
			44.8826	154.169		22.9977	136.883		22.4409	134.092		22.4688	133.148		22.4668	133.361		22.5413	131.003		29.085	133.659		22.8142	212.1		23.681	206.352		22.4518	241.696
			44.916	150.672		23.0144	136.928		22.4575	134.053		22.4855	133.08		22.4835	133.512		22.5582	131.157		29.1083	133.57		22.8309	212.019		23.6977	206.403		22.4684	241.821
			44.9493	148.595		23.0311	136.994		22.4742	134.117		22.5022	133.162		22.5002	133.426		22.5748	131.107		29.1317	133.482		22.8476	212.027		23.7144	206.435		22.4851	242.155
			44.9826	146.722		23.0477	137.191		22.4909	134.047		22.5188	132.691		22.5168	133.425		22.5915	130.639		29.1533	133.451		22.8643	211.914		23.731	206.398		22.5018	242.047
			45.016	145.635		23.0644	136.941		22.5075	134.171		22.5355	133.156		22.5335	133.294		22.6082	131.082		29.1767	133.391		22.8809	211.944		23.7477	206.528		22.5185	242.22
			45.0493	144.155		23.0811	136.871		22.5242	134.114		22.5522	133.13		22.5503	133.093		22.625	131.126		29.2	133.483		22.8976	211.852		23.7644	206.471		22.5351	242.445
			45.0827	143.181		23.0978	136.964		22.5409	134.218		22.5688	133.039		22.567	133.242		22.6417	131.129		29.2233	133.689		22.9143	211.641		23.781	206.492		22.5518	242.875
			45.116	142.569		23.1144	136.931		22.5575	134.051		22.5855	133.169		22.5837	133.072		22.6583	131.058		29.2467	133.662		22.9309	211.759		23.7977	206.335		22.5684	243.395
			45.1493	142.092		23.131	136.815		22.5742	134.265		22.6023	133.142		22.6003	132.928		22.6752	131.235		29.2683	133.383		22.9477	211.784		23.8144	206.161		22.5851	243.323
			45.1827	141.948		23.1477	136.823		22.5909	134.081		22.619	133.235		22.617	132.862		22.6918	131.087		29.2917	133.783		22.9643	211.911		23.8311	206.23		22.6018	243.363
			45.216	141.966		23.1644	136.954		22.6076	134.129		22.6357	133.138		22.6337	132.976		22.7085	131.152		29.315	134.079		22.981	211.926		23.8477	205.974		22.6185	243.219
			45.2493	142.157		23.1811	136.678		22.6243	134.089		22.6523	133.268		22.6503	132.498		22.7252	130.902		29.3383	133.964		22.9977	211.964		23.8644	206.01		22.6351	243.503
			45.2827	141.857		23.1977	136.977		22.6409	133.99		22.669	133.147		22.6672	132.743		22.742	131.219		29.3617	133.809		23.0144	211.944		23.8811	205.954		22.6518	243.507
			45.316	141.569		23.2144	136.937		22.6576	134.118		22.6857	133.076		22.6838	132.847		22.7587	131.135		29.3833	133.642		23.0311	212.246		23.8977	205.767		22.6684	244.159
			45.3494	141.54		23.2311	137.05		22.6743	134.217		22.7025	133.196		22.7005	132.534		22.7755	131.154		29.4067	133.612		23.0477	211.987		23.9144	205.354		22.6851	244.082
			45.3827	141.636		23.2478	136.955		22.691	134.204		22.7192	133.182		22.7172	132.739		22.7922	131.14		29.43	133.572		23.0644	212.005		23.9311	205.742		22.7018	244.019
			45.416	141.777		23.2645	137.119		22.7076	134.142		22.7358	132.854		22.7338	132.761		22.8088	131.35		29.4533	133.538		23.0811	212.055		23.9477	204.648		22.7185	243.656
			45.4494	141.635		23.2811	136.883		22.7243	134.473		22.7525	133.149		22.7505	132.825		22.8257	131.166		29.475	133.555		23.0977	212.143		23.9644	205.928		22.7352	243.605
			45.4827	141.6		23.2978	136.893		22.741	134.105		22.7692	133.168		22.7672	132.848		22.8423	131.22		29.4983	133.529		23.1144	211.992		23.9811	206.049		22.7518	243.688
			45.5164	141.593		23.3145	136.815		22.7576	134.051		22.7858	133.195		22.784	133.076		22.859	131.191		29.5217	133.453		23.1311	212.06		23.9978	206.294		22.7688	243.593
			45.5498	141.614		23.3312	136.865		22.7743	133.957		22.8025	133.21		22.8007	132.911		22.8758	131.189		29.545	133.529		23.1477	212.003		24.0144	206.124		22.7855	244.494
			45.5831	141.917		23.3478	136.882		22.791	133.933		22.8192	133.599		22.8173	133.097		22.8925	131.064		29.5683	133.425		23.1644	212.063		24.0311	206.132		22.8022	244.058
			45.6164	141.796		23.3645	136.822		22.8076	133.628		22.836	133.115		22.834	132.965		22.9092	131.226		29.59	133.465		23.1811	212.006		24.0477	206.106		22.8188	244.805
			45.6497	141.716		23.3812	136.811		22.8243	133.888		22.8527	133.076		22.8507	132.78		22.926	131.245		29.6133	133.541		23.1977	211.736		24.0644	206.186		22.8355	244.29
			45.6831	141.778		23.3978	136.88		22.841	133.851		22.8693	133.139		22.8673	132.909		22.9427	131.267		29.6367	133.327		23.2144	211.965		24.0811	206.092		22.8522	243.795
			45.7164	141.733		23.4145	136.791		22.8576	133.953		22.886	133.249		22.8842	132.789		22.9593	131.216		29.66	133.508		23.2311	211.967		24.0978	206.167		22.8688	243.828
			45.7497	141.733		23.4312	136.663		22.8743	133.925		22.9027	132.915		22.9007	132.936		22.9762	131.368		29.6817	133.351		23.2477	211.939		24.1145	206.201		22.8855	244.324
			45.7831	141.77		23.4478	136.824		22.891	134.245		22.9193	133.175		22.9175	132.893		22.9927	131.169		29.705	133.404		23.2644	211.888		24.1311	206.156		22.9022	244.511
			45.8164	141.792		23.4645	136.818		22.9077	134.108		22.936	133.191		22.9342	133.08		23.0095	131.211		29.7283	133.34		23.2811	212.122		24.1478	206.129		22.9188	245.018
			45.8497	141.827		23.4812	136.68		22.9243	134.079		22.9528	133.07		22.9508	132.777		23.0262	131.093		29.75	133.348		23.2977	212.021		24.1645	198.314		22.9355	245.161
			45.8831	141.767		23.4978	136.839		22.941	134.181		22.9695	133.088		22.9675	133.28		23.043	131.149		29.7733	133.321		23.3144	211.99		24.1811	187.132		22.9522	245.321
			45.9164	141.604		23.5145	136.812		22.9577	134.321		22.9862	133.287		22.9842	133.316		23.0597	131.237		29.7967	133.346		23.3311	211.81		24.1978	175.82		22.9689	246.113
			45.9498	141.649		23.5312	136.832		22.9744	134.385		23.0028	133.255		23.0008	133.359		23.0765	131.182		29.8183	133.077		23.3477	212.047		24.2144	174.319		22.9855	246.596
			45.9831	141.715		23.5479	136.824		22.991	134.288		23.0195	133.104		23.0175	133.502		23.0932	131.192		29.8417	133.224		23.3644	212.03		24.2311	172.433		23.0023	246.49
			46.0164	141.755		23.5645	136.911		23.0077	134.277		23.0362	133.404		23.0343	133.771		23.1098	131.348		29.865	133.643		23.3825	211.982		24.2478	169.677		23.0189	246.994
			46.0498	142.095		23.5812	136.897		23.0244	134.114		23.0528	133.161		23.051	133.327		23.1265	131.157		29.8917	133.361		23.3991	211.99		24.2645	167.804		23.0356	246.929
			46.0831	141.947		23.5979	136.832		23.0411	134.381		23.0695	133.204		23.0677	133.215		23.1433	131.039		29.9183	133.314		23.4158	212.196		24.2812	165.977		23.0523	247.457
			46.1164	141.975		23.6145	136.731		23.0577	134.227		23.0863	133.212		23.0843	133.306		23.16	131.168		29.9467	133.141		23.4325	212.064		24.2978	163.89		23.0689	246.933
			46.1497	141.933		23.6312	136.894		23.0744	134.209		23.103	133.122		23.101	133.072		23.1767	131.096		29.97	133.384		23.4492	212.042		24.3145	162.104		23.0856	246.812
			46.1831	141.792		23.6479	137.231		23.0911	134.11		23.1197	132.845		23.1177	133.346		23.1933	130.919		29.9917	133.769		23.4658	211.99		24.3312	160.174		23.1023	246.909
			46.2165	141.864		23.6646	136.856		23.1077	134.335		23.1363	133.201		23.1343	133.233		23.21	131.068		30.015	133.475		23.4825	212.026		24.3479	158.781		23.119	246.697
			46.2497	141.963		23.6812	136.889		23.1244	134.05		23.153	133.199		23.151	133.298		23.2268	131.149		30.045	133.499		23.4991	212.032		24.3645	157.037		23.1356	246.405
			46.2831	141.956		23.6979	136.947		23.141	133.976		23.1697	133.17		23.1678	133.379		23.2435	131.169		30.0683	133.531		23.5158	212.045		24.3812	156.304		23.1523	246.339
			46.3164	142.147		23.7146	136.886		23.1577	133.832		23.1863	133.285		23.1845	133.249		23.2602	131.05		30.0933	133.473		23.5325	211.99		24.3979	155.233		23.1689	246.403
			46.3498	141.967		23.7312	136.406		23.1744	133.914		23.2032	133.592		23.2012	133.217		23.2768	131.008		30.1167	133.67		23.5491	212.071		24.4145	154.151		23.1856	245.411
			46.3831	141.76		23.7479	136.821		23.1911	133.632		23.2198	133.273		23.2178	133.33		23.2937	131.104		30.1383	133.384		23.5658	212.015		24.4312	153.081		23.2023	245.404
			46.4165	141.246		23.7646	136.951		23.2077	134.006		23.2365	133.244		23.2345	133.277		23.3103	131.086		30.1633	133.014		23.5825	211.659		24.4478	151.961		23.2189	245.674
			46.45	141.837		23.7813	136.966		23.2244	133.976		23.2532	133.172		23.2512	133.408		23.327	130.984		30.1917	133.439		23.5991	211.835		24.4645	151.465		23.2356	245.704
			46.4833	142.265		23.798	136.843		23.2411	133.997		23.2698	133.308		23.2678	133.499		23.3437	131.058		30.2183	133.433		23.6158	211.958		24.4812	150.827		23.2523	245.51
			46.5167	142.079		23.8146	137.08		23.2577	134.012		23.2865	133.053		23.2845	133.404		23.3603	131.38		30.2417	133.425		23.6325	211.995		24.4979	150.167		23.269	245.474
			46.55	141.301		23.8313	136.896		23.2744	134.231		23.3032	133.293		23.3013	133.392		23.3772	131.061		30.2633	133.419		23.6491	211.975		24.5145	149.95		23.2856	245.637
			46.5833	141.608		23.848	136.94		23.2911	134.036		23.32	133.292		23.318	133.481		23.3938	131.033		30.2867	133.199		23.6658	212.14		24.5312	149.654		23.3023	245.591
			46.6167	141.868		23.8646	136.665		23.3077	133.999		23.3367	133.272		23.3347	133.389		23.4105	131.09		30.3117	133.46		23.6825	212.058		24.5479	149.604		23.319	246.057
			46.65	141.924		23.8813	136.836		23.3244	134.052		23.3533	133.239		23.3513	133.511		23.4273	130.959		30.3333	134.009		23.6992	212.023		24.5646	149.168		23.3356	245.869
			46.6833	141.516		23.898	136.883		23.3411	134.012		23.37	133.419		23.368	133.456		23.444	130.759		30.3567	133.58		23.7158	211.875		24.5812	149.211		23.3523	246.025
			46.7167	141.422		23.9147	136.853		23.3577	134.039		23.3867	133.275		23.3847	133.492		23.4607	131.083		30.38	133.244		23.7325	212.071		24.5979	149.363		23.369	245.992
			46.75	141.626		23.9314	136.899		23.3744	133.956		23.4033	133.3		23.4015	133.431		23.4773	131.158		30.4033	133.383		23.7492	212.193		24.6146	149.022		23.3856	246.012
			46.7833	141.775		23.948	137.056		23.3911	133.927		23.42	133.448		23.4182	133.667		23.4942	131.25		30.4267	133.4		23.7658	212.064		24.6312	148.875		23.4023	246.086
			46.8167	141.696		23.9647	136.943		23.4078	133.685		23.4367	133.305		23.4348	133.488		23.5108	131.123		30.4517	133.326		23.7825	212.162		24.6479	148.935		23.419	246.185
			46.85	141.964		23.9813	136.915		23.4244	134.026		23.4533	133.211		23.4515	133.471		23.5277	131.184		30.475	133.394		23.7992	212.193		24.6646	148.697		23.4356	245.649
			46.8834	141.993		23.998	136.818		23.4411	134.097		23.4702	133.397		23.4682	133.743		23.5443	131.114		30.4983	133.376		23.8158	212.067		24.6812	148.214		23.4523	244.959
			46.9167	141.83		24.0147	136.85		23.4578	134.201		23.4868	133.282		23.4848	133.613		23.561	131.177		30.5217	133.302		23.8325	211.876		24.6979	148.536		23.469	245.019
			46.9501	141.959		24.0313	137.107		23.4744	134.131		23.5035	132.943		23.5015	133.775		23.5777	130.988		30.545	133.3		23.8492	212.004		24.7146	148.571		23.4856	245.21
			46.9834	142.188		24.048	136.878		23.4911	134.567		23.5202	133.241		23.5183	133.658		23.5945	131.163		30.5683	133.344		23.8658	212.117		24.7312	148.659		23.5023	245.947
			47.0167	142.326		24.0647	136.888		23.5078	134.19		23.5368	133.347		23.535	133.665		23.6112	131.103		30.5933	133.411		23.8825	212.279		24.7479	148.48		23.519	246.377
			47.05	142.248		24.0814	137.017		23.5244	134.01		23.5535	133.202		23.5517	133.596		23.6278	131.155		30.6167	133.279		23.8992	212.126		24.7646	148.761		23.5357	245.899
			47.0834	142.3		24.098	136.844		23.5411	134.067		23.5702	133.339		23.5683	133.776		23.6447	131.098		30.64	133.246		23.9158	212.094		24.7813	148.413		23.5523	245.306
			47.1167	142.119		24.1147	136.465		23.5578	134.165		23.587	133.491		23.585	133.76		23.6613	131.146		30.6667	133.347		23.9325	211.98		24.798	148.338		23.569	245.55
			47.1501	142.025		24.1314	137.14		23.5745	134.196		23.6037	133.365		23.6017	133.735		23.678	131.115		30.6933	133.3		23.9492	212.07		24.8146	148.022		23.5857	245.923
			47.1834	142.175		24.148	137.053		23.5912	134.139		23.6203	133.307		23.6183	133.744		23.6948	131.109		30.72	133.257		23.9659	212.205		24.8313	148.169		23.6023	245.675
			47.2167	142.401		24.1647	137.158		23.6078	134.137		23.637	133.581		23.635	133.372		23.7115	130.947		30.7467	133.204		23.9826	212		24.848	148.04		23.6191	245.198
			47.2501	142.495		24.1814	136.967		23.6245	134.289		23.6537	133.302		23.6518	133.591		23.7282	130.656		30.775	133.226		23.9992	212.035		24.8646	147.995		23.6357	244.635
			47.2835	142.466		24.198	136.987		23.6412	134.214		23.6703	133.356		23.6685	133.462		23.7448	130.284		30.8	133.55		24.0159	212.015		24.8813	148.113		23.6524	245.183
			47.3168	142.583		24.2147	137.076		23.6578	134.234		23.687	133.348		23.6852	133.323		23.7617	130.552		30.825	133.198		24.0326	211.932		24.898	148.52		23.669	245.408
			47.3501	142.537		24.2314	137.128		23.6745	134.192		23.7037	133.406		23.7018	133.255		23.7783	130.536		30.8483	133.026		24.0492	211.523		24.9146	147.985		23.6858	245.546
			47.3835	142.612		24.248	136.844		23.6912	134.131		23.7203	133.021		23.7185	133.618		23.795	130.761		30.8717	133.259		24.0659	212.088		24.9313	147.922		23.7025	245.41
			47.4168	142.714		24.2647	136.983		23.7079	134.173		23.737	133.252		23.7352	133.067		23.8117	130.657		30.895	133.266		24.0825	212.06		24.948	147.915		23.7191	245.803
			47.4501	142.534		24.2814	137.099		23.7245	134.303		23.7538	133.205		23.7518	132.894		23.8285	131.015		30.9183	133.196		24.0992	212.181		24.9646	147.926		23.7358	245.153
			47.4835	142.521		24.298	137.134		23.7412	134.328		23.7705	133.254		23.7687	132.779		23.8452	130.755		30.94	133.241		24.1159	212.09		24.9813	147.489		23.7525	245.233
			47.5168	142.475		24.3147	137.032		23.7579	134.332		23.7872	133.304		23.7852	132.734		23.8618	130.768		30.9633	133.103		24.1325	211.99		24.9979	147.78		23.7691	245.899
			47.5501	142.3		24.3314	137.152		23.7745	134.465		23.8038	133.691		23.802	132.657		23.8785	130.63		30.9867	133.223		24.1492	212.056		25.0146	147.724		23.7858	246.263
			47.5835	142.329		24.3481	137.105		23.7912	134.439		23.8205	133.401		23.8187	132.578		23.8952	130.725		31.01	133.352		24.1659	212.068		25.0313	147.959		23.8025	246.605
			47.6168	142.558		24.3647	137.084		23.8078	134.519		23.8372	133.389		23.8353	132.503		23.912	130.919		31.0317	133.337		24.1826	211.905		25.048	147.785		23.8192	246.452
			47.6502	142.616		24.3814	137.058		23.8245	134.516		23.8538	133.399		23.852	132.424		23.9287	130.758		31.055	132.926		24.1992	212.046		25.0646	147.975		23.8358	246.104
			47.6835	142.802		24.3981	137.074		23.8412	134.594		23.8705	133.344		23.8687	132.607		23.9453	130.8		31.0783	133.424		24.2159	212.07		25.0813	147.837		23.8525	246.44
			47.7168	142.815		24.4147	137.455		23.8579	134.413		23.8872	133.111		23.8853	132.667		23.962	130.992		31.1017	133.563		24.2326	212.132		25.098	147.78		23.8692	245.901
			47.7501	142.76		24.4314	137.158		23.8745	134.527		23.9038	133.403		23.902	132.672		23.9787	130.819		31.1233	133.38		24.2493	212.011		25.1147	147.677		23.8858	245.518
			47.7835	142.802		24.4481	137.145		23.8912	134.282		23.9205	133.375		23.9187	132.702		23.9955	130.749		31.1467	133.257		24.2659	211.831		25.1313	147.908		23.9025	245.809
			47.8168	142.695		24.4647	137.099		23.9079	134.225		23.9372	133.222		23.9353	132.275		24.0122	130.733		31.1683	133.355		24.2825	212.088		25.148	147.823		23.9192	246.089
			47.8502	142.611		24.4814	136.991		23.9246	134.159		23.954	133.315		23.9522	132.445		24.0288	130.83		31.1917	133.312		24.2992	212.159		25.1647	147.715		23.9359	245.641
			47.8835	142.764		24.4981	136.735		23.9412	134.096		23.9707	133.24		23.9688	132.377		24.0455	130.948		31.215	133.324		24.3159	212.104		25.1813	147.698		23.9526	246.031
			47.9169	142.619		24.5147	137.116		23.9579	134.116		23.9873	133.398		23.9855	132.214		24.0623	130.804		31.2383	133.235		24.3325	212.014		25.198	147.806		23.9693	245.877
			47.9502	142.501		24.5314	137.178		23.9746	134.133		24.004	133.375		24.0022	132.176		24.079	130.833		31.26	133.22		24.3492	212.389		25.2146	147.586		23.9859	245.483
			47.9835	142.395		24.5481	137.067		23.9912	134.044		24.0207	133.335		24.0188	132.532		24.0958	130.885		31.2833	133.131		24.3659	212.149		25.2313	147.452		24.0026	245.577
			48.0169	142.344		24.5648	137.049		24.0079	134.109		24.0373	133.422		24.0355	132.028		24.1125	130.875		31.3067	133.037		24.3826	212.167		25.248	147.436		24.0193	245.522
			48.0503	142.389		24.5814	137.041		24.0246	134.11		24.054	133.47		24.0522	131.896		24.1292	130.437		31.3283	133.193		24.3992	212.108		25.2646	146.916		24.0359	245.087
			48.0836	142.459		24.5981	137.143		24.0412	134.204		24.0707	133.365		24.0688	131.805		24.1458	130.89		31.3517	133.276		24.4159	212.23		25.2813	146.574		24.0526	245.162
			48.1169	142.452		24.6148	137.197		24.0579	134.185		24.0875	133.406		24.0857	131.719		24.1627	130.872		31.375	133.005		24.4326	212.572		25.2982	146.716		24.0693	244.579
			48.1502	142.509		24.6314	137.229		24.0746	134.176		24.1042	133.285		24.1023	131.526		24.1793	130.845		31.3983	132.514		24.4492	212.251		25.3149	146.587		24.0859	243.569
			48.1836	142.279		24.6481	137.079		24.0912	134.303		24.1208	133.39		24.119	131.658		24.196	130.877		31.42	133.021		24.4659	212.25		25.3315	146.617		24.1026	243.918
			48.2169	142.39		24.6648	137.107		24.1079	134.131		24.1375	133.407		24.1357	131.669		24.2128	131.348		31.4433	133.177		24.4826	212.243		25.3487	146.682		24.1193	244.39
			48.2502	142.425		24.6815	137.088		24.1246	134.132		24.1542	133.312		24.1523	131.417		24.2295	130.912		31.4667	132.888		24.4993	212.282		25.3653	146.72		24.136	244.214
			48.2836	142.436		24.6981	137.015		24.1412	134.257		24.1708	133.373		24.169	131.629		24.2462	130.855		31.49	132.874		24.5159	212.115		25.382	146.359		24.1526	243.859
			48.3169	142.647		24.7148	136.768		24.1579	134.198		24.1875	133.363		24.1857	131.48		24.2628	130.749		31.5117	132.923		24.5326	212.291		25.3987	146.389		24.1693	243.171
			48.3503	142.489		24.7315	137.034		24.1746	134.483		24.2043	133.318		24.2025	131.56		24.2797	130.912		31.535	132.731		24.5492	212.258		25.4154	146.274		24.186	242.783
			48.3836	142.459		24.7481	136.953		24.1913	134.202		24.221	133.331		24.2192	131.547		24.2963	130.669		31.5583	132.85		24.5659	212.447		25.432	146.378		24.2026	242.88
			48.4169	142.376		24.7648	136.965		24.208	134.171		24.2377	133.421		24.2358	131.714		24.313	130.922		31.5817	132.787		24.5826	212.201		25.4487	146.314		24.2193	242.673
			48.4502	142.314		24.7815	136.975		24.2246	134.108		24.2543	133.278		24.2525	131.383		24.3297	130.915		31.6033	132.781		24.5993	212.317		25.4654	146.177		24.236	243.001
			48.4836	142.606		24.7981	137.184		24.2413	134.132		24.271	133.47		24.2692	131.337		24.3465	131.152		31.6267	132.743		24.6159	212.159		25.482	146.089		24.2526	242.369
			48.5169	142.49		24.8148	137.03		24.258	133.92		24.2877	133.386		24.2858	131.451		24.3632	130.958		31.65	132.742		24.6326	212.239		25.4987	146.135		24.2693	242.738
			48.5503	142.457		24.8315	137.09		24.2747	134.194		24.3043	133.409		24.3027	131.34		24.3798	131.011		31.6717	132.792		24.6493	211.992		25.5154	145.935		24.286	243.245
			48.5836	142.444		24.8482	136.978		24.2913	134.138		24.321	133.249		24.3193	131.107		24.3965	130.962		31.695	132.973		24.6659	212.24		25.5321	145.721		24.3027	243.534
			48.6169	142.391		24.8649	137.046		24.308	134.243		24.3378	133.353		24.336	131.257		24.4132	130.955		31.7167	132.758		24.6826	212.178		25.5487	145.818		24.3194	242.792
			48.6503	142.557		24.8815	137.373		24.3246	134.133		24.3545	133.254		24.3527	131.233		24.43	130.641		31.74	132.458		24.6993	212.161		25.5654	145.862		24.336	242.705
			48.6836	142.53		24.8982	137.03		24.3413	134.24		24.3712	133.301		24.3693	131.25		24.4467	130.936		31.7633	132.759		24.716	212.064		25.582	145.743		24.3527	242.729
			48.7169	142.488		24.9149	137.092		24.358	134.188		24.3878	133.479		24.386	131.302		24.4635	131.024		31.785	132.955		24.7326	212.067		25.5987	145.827		24.3694	242.85
			48.7503	142.55		24.9316	137.28		24.3747	134.179		24.4045	133.498		24.4027	131.436		24.4802	130.951		31.8083	132.762		24.7493	212.134		25.6154	145.848		24.386	242.798
			48.7836	142.275		24.9482	137.015		24.3913	134.254		24.4212	133.377		24.4193	131.459		24.4968	130.965		31.8317	132.783		24.766	212.155		25.6321	145.852		24.4027	241.98
			48.8169	142.408		24.9649	136.784		24.408	134.122		24.4378	133.493		24.4362	131.62		24.5135	130.935		31.855	132.825		24.7826	212.091		25.6487	145.742		24.4194	241.832
			48.8503	142.45		24.9816	137.046		24.4247	134.083		24.4545	133.446		24.4528	131.818		24.5302	131.008		31.8767	132.773		24.7993	212.069		25.6654	145.438		24.436	241.973
			48.8836	142.463		24.9982	137.063		24.4413	134.144		24.4712	133.415		24.4695	131.822		24.547	131.052		31.9	132.772		24.8159	212.337		25.6821	145.797		24.4527	241.83
			48.9169	142.639		25.0149	137.378		24.458	134.149		24.488	133.283		24.4862	132.124		24.5637	131.069		31.9217	132.803		24.8327	211.982		25.6988	145.766		24.4694	242.376
			48.9503	142.658		25.0316	137.07		24.4747	133.84		24.5047	133.392		24.5028	131.729		24.5803	131.05		31.945	132.868		24.8493	211.953		25.7154	145.742		24.486	242.836
			48.9836	142.552		25.0482	137.176		24.4913	134.307		24.5213	133.348		24.5195	131.818		24.5972	130.613		31.9683	132.734		24.866	211.867		25.7321	145.738		24.5027	243.153
			49.017	142.657		25.0649	137.188		24.508	134.333		24.538	133.324		24.5362	131.92		24.6138	131.051		31.99	132.693		24.8827	211.98		25.7488	146.126		24.5194	243.66
			49.0503	142.47		25.0816	137.155		24.5247	134.299		24.5547	133.323		24.553	131.809		24.6305	131.045		32.0133	132.729		24.8993	212.083		25.7654	145.624		24.536	244.103
			49.0836	142.441		25.0983	136.939		24.5414	134.158		24.5713	133.439		24.5697	131.759		24.6472	131.058		32.0367	133.178		24.916	211.736		25.7821	145.678		24.5527	244.356
			49.117	142.605		25.1149	136.992		24.5581	134.495		24.588	133.279		24.5863	131.713		24.664	131.104		32.06	132.755		24.9327	211.721		25.7988	145.53		24.5694	244.383
			49.1503	142.616		25.1316	137.074		24.5748	134.128		24.6047	133.406		24.603	131.737		24.6807	131.365		32.0817	132.602		24.9494	211.829		25.8154	145.674		24.5861	244.102
			49.1837	142.697		25.1483	137.077		24.5914	134.175		24.6215	133.429		24.6197	131.547		24.6973	131.145		32.1067	132.803		24.966	211.853		25.8321	145.419		24.6028	244.299
			49.217	142.588		25.1649	137.117		24.6081	134.27		24.6382	133.355		24.6363	131.805		24.714	130.998		32.1283	132.706		24.9827	211.792		25.8488	145.697		24.6195	243.621
			49.2503	142.424		25.1816	136.777		24.6248	134.106		24.6548	133.656		24.653	131.833		24.7308	130.862		32.1517	132.797		24.9994	211.774		25.8654	145.596		24.6361	243.764
			49.2837	142.555		25.1983	137.026		24.6414	133.938		24.6715	133.24		24.6698	131.933		24.7475	130.93		32.175	132.803		25.016	211.691		25.8821	145.862		24.6528	243.317
			49.317	142.588		25.2149	137.241		24.6581	134.129		24.6882	133.296		24.6865	131.882		24.7642	130.94		32.1983	132.798		25.0327	212.089		25.8988	145.592		24.6695	243.621
			49.3503	142.71		25.2316	137.171		24.6748	134.084		24.7048	133.289		24.7032	132.243		24.781	131.022		32.2217	132.718		25.0494	211.753		25.9154	145.642		24.6862	242.907
			49.3837	142.852		25.2483	137.271		24.6914	134.09		24.7215	133.273		24.7198	132.008		24.7977	131.061		32.2517	132.637		25.0661	211.683		25.9321	145.554		24.7028	242.464
			49.417	142.699		25.265	137.73		24.7081	134.514		24.7382	133.166		24.7365	132.027		24.8143	131.273		32.2717	132.715		25.0827	211.63		25.9488	145.47		24.7195	242.884
			49.4503	142.666		25.2817	137.325		24.7248	134.384		24.7548	133.272		24.7532	132.037		24.831	130.937		32.295	132.997		25.0994	211.649		25.9655	145.167		24.7362	243.213
			49.4836	142.577		25.2983	137.312		24.7414	134.508		24.7717	133.317		24.7698	131.845		24.8477	131.004		32.3183	132.813		25.116	211.58		25.9821	145.445		24.7529	243.077
			49.517	142.526		25.315	137.262		24.7581	134.485		24.7883	133.35		24.7867	131.48		24.8645	131.026		32.34	132.612		25.1327	211.668		25.9988	145.336		24.7695	242.858
			49.5504	142.836		25.3317	137.358		24.7748	134.654		24.805	133.332		24.8033	131.661		24.8812	131.02		32.3633	132.725		25.1494	211.531		26.0155	145.377		24.7862	242.719
			49.5837	142.845		25.3483	137.361		24.7914	134.29		24.8217	133.439		24.82	131.591		24.8978	130.692		32.3867	132.614		25.1661	211.698		26.0322	145.342		24.8029	242.457
			49.6171	142.907		25.365	137.336		24.8081	134.27		24.8383	133.311		24.8367	131.467		24.9147	131.019		32.41	132.71		25.1827	211.705		26.0489	145.794		24.8196	242.391
			49.6504	142.981		25.3817	137.287		24.8248	134.303		24.855	133.376		24.8533	131.364		24.9313	131.079		32.4317	132.729		25.1994	211.214		26.0655	145.306		24.8362	242.997
			49.6837	142.867		25.3984	137.62		24.8414	134.248		24.8717	133.641		24.8702	131.815		24.948	131.149		32.455	132.678		25.2161	211.609		26.0821	145.393		24.8529	243.037
			49.7171	142.918		25.415	137.405		24.8581	133.873		24.8883	133.323		24.8868	131.42		24.9648	130.967		32.4783	132.816		25.2327	211.715		26.0988	145.208		24.8696	243.457
			49.7504	142.945		25.4317	137.304		24.8748	134.403		24.905	133.407		24.9035	131.34		24.9815	131.258		32.5017	132.658		25.2494	211.826		26.1155	145.327		24.8863	243.486
			49.7837	142.925		25.4484	137.359		24.8914	134.344		24.9218	133.306		24.9202	131.288		24.9982	131.008		32.5233	132.731		25.2661	211.614		26.1322	145.112		24.9029	243.067
			49.8171	142.9		25.4651	137.306		24.9081	134.319		24.9385	133.378		24.9368	131.153		25.015	131.102		32.5467	133.012		25.2828	211.521		26.1488	145.264		24.9196	243.054
			49.8504	143.077		25.4817	137.193		24.9248	134.178		24.9552	133.001		24.9535	131.105		25.0317	130.996		32.57	132.752		25.2994	211.591		26.1655	145.293		24.9363	243.345
			49.8838	143.017		25.4984	137.338		24.9414	134.444		24.9718	133.445		24.9702	131.15		25.0483	131.111		32.5933	132.447		25.3161	211.44		26.1822	145.361		24.953	243.498
			49.9171	143.029		25.5151	137.318		24.9581	134.175		24.9885	133.389		24.9868	131.363		25.065	131.204		32.615	132.719		25.3328	211.603		26.1988	145.154		24.9696	243.492
			49.9504	143.057		25.5317	137.247		24.9748	134.161		25.0052	133.292		25.0037	131.368		25.0818	130.932		32.6383	132.714		25.3495	211.547		26.2155	145.192		24.9863	243.671
			49.9838	142.94		25.5484	137.339		24.9914	134.299		25.022	133.363		25.0203	131.301		25.0985	130.997		32.6617	132.688		25.3661	211.528		26.2322	145.109		25.003	243.037
			50.0171	142.925		25.565	137.196		25.0081	134.216		25.0387	133.506		25.037	131.266		25.1152	131.083		32.685	132.743		25.3828	211.531		26.2488	145.049		25.0196	242.666
			50.0504	142.952		25.5817	137.223		25.0248	134.236		25.0553	133.258		25.0537	131.429		25.1318	130.897		32.7067	132.681		25.3995	211.533		26.2655	144.788		25.0363	242.748
			50.0838	142.886		25.5984	137.254		25.0415	134.247		25.072	133.2		25.0703	131.508		25.1485	130.942		32.73	132.749		25.4161	211.452		26.2822	144.966		25.053	242.707
			50.1171	142.848		25.6151	137.209		25.0581	134.3		25.0887	133.212		25.087	131.576		25.1653	130.912		32.7533	132.815		25.4328	211.564		26.2988	144.982		25.0697	242.783
			50.1505	142.969		25.6318	137.31		25.0748	133.963		25.1053	132.891		25.1037	131.496		25.182	130.937		32.775	132.854		25.4495	211.487		26.3155	144.979		25.0864	243.262
			50.1838	142.962		25.6485	137.749		25.0915	134.181		25.122	133.007		25.1205	131.455		25.1987	130.675		32.7983	132.979		25.4662	211.587		26.3322	144.892		25.103	242.936
			50.2171	143.053		25.6652	137.313		25.1081	134.21		25.1388	132.853		25.1372	131.429		25.2155	130.94		32.8217	132.948		25.4828	211.598		26.3488	145.155		25.1197	242.913
			50.2505	143.094		25.6819	137.253		25.1248	134.27		25.1555	132.85		25.1538	131.46		25.2322	130.821		32.845	132.568		25.4995	211.57		26.3655	144.931		25.1364	242.757
			50.2838	143.191		25.6985	137.298		25.1415	134.196		25.1722	132.576		25.1705	131.075		25.2488	130.938		32.8683	132.843		25.5162	211.604		26.3822	144.949		25.1531	242.477
			50.3171	142.979		25.7152	137.289		25.1582	134.715		25.1888	132.613		25.1872	131.452		25.2655	130.926		32.89	133.28		25.5328	211.516		26.3989	144.751		25.1697	242.845
			50.3505	143.105		25.7319	137.128		25.1748	134.092		25.2055	132.79		25.2038	131.467		25.2823	131.02		32.9133	132.969		25.5495	211.495		26.4156	144.867		25.1864	243.082
			50.3838	143.067		25.7485	137.332		25.1915	134.091		25.2222	132.884		25.2205	131.359		25.299	130.83		32.9367	132.843		25.5662	211.689		26.4322	144.735		25.2031	243.379
			50.4172	143.053		25.7652	137.364		25.2082	134.123		25.2388	133.006		25.2372	131.458		25.3157	130.784		32.9583	132.885		25.5829	212.102		26.4489	144.847		25.2198	244.264
			50.4505	142.987		25.7819	137.581		25.2249	134.089		25.2555	132.929		25.254	131.555		25.3325	130.759		32.9817	132.955		25.5995	211.623		26.4656	144.834		25.2364	243.403
			50.4838	143.178		25.7986	137.352		25.2415	133.815		25.2722	133.091		25.2707	131.69		25.3492	130.883		33.005	132.99		25.6162	211.674		26.4822	144.862		25.2531	243.339
			50.5172	143.363		25.8152	137.287		25.2582	134.026		25.289	133.041		25.2873	131.648		25.3658	130.925		33.0283	133.017		25.6329	211.55		26.4989	144.681		25.2697	243.688
			50.5505	143.344		25.8319	137.417		25.2749	134.017		25.3057	133.16		25.304	131.934		25.3825	130.928		33.05	132.984		25.6495	211.598		26.5156	144.461		25.2864	243.299
			50.5838	143.448		25.8486	137.396		25.2915	134.052		25.3223	133.118		25.3207	131.806		25.3992	130.903		33.0733	133.078		25.6662	211.585		26.5323	144.503		25.3031	243.395
			50.6172	143.475		25.8653	137.4		25.3082	134.042		25.339	133.551		25.3373	131.893		25.416	130.988		33.0967	132.936		25.6829	211.668		26.549	144.582		25.3198	243.598
			50.6505	143.109		25.8819	137.355		25.3249	134.187		25.3557	133.36		25.354	131.706		25.4327	130.932		33.12	133.002		25.6995	211.576		26.5657	144.419		25.3365	243.117
			50.6838	142.844		25.8986	137.399		25.3416	134.28		25.3723	133.458		25.3707	131.652		25.4493	130.768		33.1433	133.468		25.7162	211.703		26.5824	144.417		25.3531	243.113
			50.7172	142.942		25.9153	137.453		25.3582	134.193		25.389	133.645		25.3875	131.591		25.466	130.9		33.1667	133.064		25.7329	211.663		26.599	144.648		25.3698	243.638
			50.7505	142.81		25.932	137.338		25.3749	134.243		25.4057	133.728		25.4042	131.694		25.4828	130.938		33.19	132.885		25.7495	211.648		26.6157	144.272		25.3864	243.665
			50.7839	142.791		25.9486	137.043		25.3916	134.227		25.4225	133.889		25.4208	131.61		25.4995	130.831		33.2117	133.165		25.7662	211.755		26.6324	144.324		25.4031	244.221
			50.8172	142.75		25.9653	137.328		25.4082	134.175		25.4392	133.931		25.4375	131.683		25.5162	130.9		33.235	133.178		25.7829	211.858		26.649	144.255		25.4198	244.807
			50.8505	142.727		25.982	137.365		25.4249	134.155		25.4558	133.946		25.4542	131.58		25.5328	131.133		33.2567	133.078		25.7995	212.207		26.6657	144.262		25.4364	244.619
			50.8839	142.645		25.9986	137.367		25.4416	134.14		25.4725	134.003		25.4708	131.417		25.5497	131.005		33.28	133.268		25.8162	211.806		26.6824	144.151		25.4531	244.538
			50.9173	142.669		26.0153	137.414		25.4582	134.01		25.4892	134.177		25.4875	131.704		25.5663	130.963		33.3033	133.122		25.8329	211.877		26.699	144.145		25.4698	244.508
			50.9506	142.827		26.032	137.615		25.4749	134.09		25.5058	134.194		25.5043	131.791		25.583	131.03		33.3267	133.127		25.8496	211.882		26.7157	144.204		25.4864	244.434
			50.9839	142.876		26.0486	137.434		25.4916	134.112		25.5225	134.263		25.521	131.816		25.5998	130.941		33.35	133.176		25.8662	211.834		26.7324	144.479		25.5031	244.345
			51.0172	143.059		26.0653	137.427		25.5082	134.074		25.5392	134.338		25.5377	131.798		25.6165	130.805		33.3717	133.194		25.8829	211.744		26.7491	144.179		25.5198	244.252
			51.0506	143.123		26.082	137.314		25.5249	134.141		25.556	134.665		25.5543	132.089		25.6332	130.982		33.395	133.248		25.8996	211.813		26.7658	144.248		25.5365	244.415
			51.0839	142.793		26.0987	137.212		25.5416	133.939		25.5727	134.549		25.571	131.743		25.65	130.946		33.4183	133.133		25.9162	211.842		26.7824	144.153		25.5531	244.955
			51.1173	142.679		26.1153	137.536		25.5583	134.088		25.5893	134.567		25.5877	131.765		25.6667	131.094		33.4417	132.768		25.9329	211.984		26.7991	144.067		25.5698	245.346
			51.1506	142.537		26.132	137.283		25.575	134.184		25.606	134.507		25.6043	132.002		25.6833	130.915		33.4633	133.122		25.9496	211.789		26.8158	143.598		25.5865	245.813
			51.1839	142.578		26.1487	137.31		25.5916	134.215		25.6227	134.491		25.621	131.831		25.7	130.948		33.4867	133.369		25.9662	211.57		26.8324	143.878		25.6032	245.94
			51.2173	142.663		26.1654	137.303		25.6083	134.227		25.6393	134.38		25.6378	131.848		25.7168	131.003		33.51	133.146		25.9829	211.734		26.8491	143.788		25.6198	245.12
			51.2506	142.564		26.1821	137.384		25.625	134.196		25.656	134.341		25.6545	131.821		25.7335	130.988		33.5333	133.267		25.9996	211.634		26.8658	143.892		25.6365	245.697
			51.2839	142.625		26.1987	137.316		25.6416	134.113		25.6727	134.4		25.6712	131.976		25.7502	130.565		33.555	133.231		26.0163	211.743		26.8825	143.758		25.6532	246.349
			51.3173	142.808		26.2154	137.216		25.6583	134.056		25.6895	134.415		25.6878	131.734		25.7668	130.994		33.5783	133.164		26.0329	211.71		26.8991	143.876		25.6699	245.7
			51.3506	143		26.2321	137.299		25.675	134.315		25.7062	134.63		25.7045	132.051		25.7837	130.95		33.6017	133.112		26.0496	211.78		26.9158	143.588		25.6865	245.85
			51.3839	142.723		26.2487	137.653		25.6916	134.298		25.7228	134.602		25.7212	132.151		25.8003	130.914		33.625	133.228		26.0663	211.754		26.9325	143.538		25.7032	245.229
			51.4173	142.734		26.2654	137.304		25.7083	134.45		25.7395	134.761		25.7378	132.257		25.817	130.895		33.6467	133.207		26.083	211.72		26.9491	143.287		25.7198	245.044
			51.4506	142.736		26.2821	137.366		25.725	134.34		25.7562	134.889		25.7545	132.223		25.8337	131.405		33.67	133.074		26.0996	211.669		26.9658	143.485		25.7365	245.297
			51.484	142.705		26.2987	137.324		25.7416	134.186		25.7728	135.248		25.7713	132.472		25.8505	130.94		33.6933	132.983		26.1163	211.767		26.9825	143.446		25.7532	245.408
			51.5173	142.588		26.3154	137.472		25.7583	134.007		25.7895	135.3		25.788	132.486		25.8672	130.834		33.7167	132.997		26.1329	211.845		26.9991	143.356		25.7699	245.178
			51.5506	142.57		26.3321	137.501		25.775	134.1		25.8062	135.704		25.8047	132.577		25.8838	130.886		33.7383	133.33		26.1496	211.733		27.0158	143.34		25.7866	244.981
			51.584	142.581		26.3487	137.452		25.7917	134.085		25.823	135.415		25.8213	132.988		25.9007	130.973		33.7617	132.85		26.1663	211.86		27.0325	143.592		25.8033	245.215
			51.6173	142.547		26.3654	137.406		25.8083	133.996		25.8397	135.314		25.838	132.978		25.9173	130.743		33.79	132.778		26.183	211.741		27.0492	143.457		25.8199	244.953
			51.6507	142.541		26.3821	137.395		25.825	134.033		25.8563	135.163		25.8547	133.512		25.934	130.919		33.8133	132.926		26.1996	211.725		27.0658	143.392		25.8366	245.489
			51.684	142.811		26.3988	137.369		25.8417	133.581		25.873	135.102		25.8715	133.318		25.9507	130.884		33.8367	132.957		26.2164	211.813		27.0825	143.362		25.8533	245.573
			51.7173	142.835		26.4154	136.909		25.8584	133.952		25.8897	134.793		25.8882	133.565		25.9675	131.084		33.8583	132.907		26.233	211.751		27.0992	143.397		25.87	244.886
			51.7507	142.752		26.4321	137.396		25.8751	133.926		25.9063	134.764		25.9048	133.644		25.9842	130.886		33.8817	132.835		26.2497	211.883		27.1158	143.093		25.8866	245.012
			51.784	142.815		26.4488	137.399		25.8917	133.83		25.923	134.743		25.9215	133.707		26.0008	130.904		33.9033	132.869		26.2664	212.053		27.1325	143.284		25.9033	244.899
			51.8173	142.848		26.4654	137.482		25.9084	133.948		25.9397	134.786		25.9382	133.768		26.0175	130.895		33.9267	132.838		26.2831	211.773		27.1492	143.372		25.92	245.175
			51.8507	142.667		26.4821	137.404		25.9251	133.992		25.9565	134.858		25.9548	133.734		26.0343	130.881		33.95	132.966		26.2997	211.808		27.1658	143.495		25.9367	245.184
			51.884	142.733		26.4988	137.546		25.9417	134.116		25.9732	134.923		25.9715	133.696		26.051	130.706		33.9717	132.85		26.3164	211.704		27.1825	143.368		25.9534	245.07
			51.9173	142.713		26.5155	137.195		25.9584	134.231		25.9898	134.979		25.9883	133.408		26.0677	130.89		33.995	132.887		26.3331	211.787		27.1992	143.447		25.97	245.394
			51.9507	142.724		26.5322	137.096		25.9751	134.241		26.0065	134.926		26.005	133.486		26.0845	130.877		34.0183	132.779		26.3497	212.046		27.2158	143.482		25.9867	244.754
			51.9841	142.671		26.5488	136.991		25.9917	134.115		26.0232	134.776		26.0217	133.469		26.1012	130.916		34.04	132.54		26.3664	211.806		27.2325	143.395		26.0034	244.63
			52.0174	142.65		26.5656	137.374		26.0084	134.225		26.0398	134.871		26.0383	133.334		26.1178	130.907		34.0633	133.006		26.3831	211.789		27.2492	143.311		26.02	244.106
			52.0507	142.624		26.5822	137.445		26.0251	134.05		26.0565	134.959		26.055	133.207		26.1345	131.162		34.0867	133.151		26.3998	211.857		27.2659	143.14		26.0367	244.475
			52.084	142.472		26.5989	137.421		26.0418	134.036		26.0733	135.089		26.0717	133.179		26.1513	130.901		34.1083	132.94		26.4164	211.796		27.2825	143.169		26.0534	245.155
			52.1174	142.436		26.6155	137.527		26.0585	133.848		26.09	135.098		26.0885	133.238		26.168	130.781		34.1317	132.993		26.4331	211.542		27.2992	143.227		26.07	245.636
			52.1507	142.596		26.6322	137.493		26.0751	134.005		26.1067	135.077		26.1052	133.225		26.1847	130.858		34.1533	132.942		26.4498	211.831		27.3159	143.315		26.0867	245.809
			52.184	142.6		26.6489	137.263		26.0918	134.041		26.1233	134.935		26.1218	133.255		26.2015	130.887		34.1767	132.972		26.4665	211.836		27.3326	143.404		26.1034	245.44
			52.2174	142.718		26.6656	137.307		26.1085	133.998		26.14	134.859		26.1385	133.179		26.2182	130.593		34.2	132.951		26.4831	212.073		27.3493	143.27		26.1201	245.614
			52.2507	142.879		26.6822	137.296		26.1251	134.078		26.1567	134.974		26.1552	133.519		26.2348	130.895		34.2217	133.027		26.4998	211.932		27.3659	143.17		26.1367	245.203
			52.2841	142.714		26.6989	137.457		26.1418	134.08		26.1733	134.739		26.1718	133.007		26.2517	130.853		34.245	133.016		26.5165	211.853		27.3825	143.175		26.1534	245.237
			52.3174	142.644		26.7156	137.961		26.1585	134.194		26.19	135.094		26.1887	132.892		26.2683	130.948		34.2683	133.024		26.5331	211.971		27.3992	143.302		26.1701	245.26
			52.3507	142.664		26.7322	137.598		26.1751	134.129		26.2068	134.921		26.2053	132.879		26.285	130.901		34.2917	132.969		26.5498	211.941		27.4159	143.004		26.1867	245.185
			52.3841	142.632		26.7489	137.572		26.1918	134.157		26.2235	134.804		26.222	132.788		26.3017	130.993		34.3133	132.968		26.5665	212.147		27.4326	143.17		26.2034	245.512
			52.4174	142.637		26.7656	137.398		26.2085	134.105		26.2402	134.673		26.2387	132.517		26.3185	130.959		34.3367	133.347		26.5831	211.946		27.4493	143.189		26.2202	245.192
			52.4507	142.798		26.7822	137.497		26.2251	134.463		26.2568	134.665		26.2553	132.568		26.3352	131.047		34.36	132.893		26.5998	212.004		27.4659	143.296		26.2369	244.576
			52.4841	142.791		26.7989	137.101		26.2418	134.103		26.2735	134.642		26.272	132.473		26.3518	130.822		34.3817	132.797		26.6165	211.95		27.4826	143.134		26.2536	243.521
			52.5174	142.883		26.8156	137.468		26.2585	134.063		26.2902	134.565		26.2887	132.215		26.3687	130.946		34.405	132.988		26.6331	211.942		27.4992	143.163		26.2702	243.391
			52.5507	142.965		26.8322	137.479		26.2752	134.063		26.3068	134.629		26.3053	132.385		26.3853	131.133		34.4283	133.089		26.6498	211.525		27.5159	143.076		26.2869	243.209
			52.5841	142.869		26.8489	137.659		26.2919	134.153		26.3235	134.341		26.3222	132.229		26.402	131.025		34.45	132.945		26.6665	211.953		27.5326	143.015		26.3036	243.392
			52.6174	142.851		26.8656	137.451		26.3085	133.839		26.3402	134.691		26.3388	132.351		26.4188	131.021		34.4733	132.885		26.6832	212.067		27.5493	142.915		26.3202	243.076
			52.6507	142.815		26.8822	137.569		26.3252	134.091		26.357	134.766		26.3555	132.198		26.4355	131.371		34.4967	132.798		26.6998	212.122		27.5659	142.891		26.3369	243.151
			52.6841	142.835		26.8989	137.698		26.3419	134.059		26.3737	134.727		26.3722	132.544		26.4522	131.097		34.52	132.751		26.7165	212.049		27.5828	143.192		26.3536	243.185
			52.7174	142.915		26.9156	137.657		26.3585	133.936		26.3903	134.646		26.3888	132.116		26.4688	130.973		34.5433	132.736		26.7331	212.082		27.5994	142.971		26.3702	242.897
			52.7507	142.834		26.9323	137.475		26.3752	134.059		26.407	134.987		26.4055	132.097		26.4857	131.093		34.565	132.684		26.7498	212.008		27.6161	143.019		26.3869	243.229
			52.7841	142.88		26.9489	137.586		26.3919	133.968		26.4237	134.653		26.4222	132.072		26.5023	131.076		34.5883	132.686		26.7665	212.001		27.6327	143.19		26.4035	243.348
			52.8174	142.884		26.9656	137.65		26.4086	134.047		26.4403	134.592		26.439	132.035		26.519	130.941		34.6117	132.512		26.7831	211.937		27.6494	143.039		26.4202	243.623
			52.8507	142.651		26.9823	137.755		26.4252	134.064		26.457	134.709		26.4557	131.857		26.5358	131.01		34.6333	132.137		26.7998	212.053		27.6661	142.719		26.4369	244.172
			52.8841	142.712		26.999	137.733		26.4419	134.318		26.4737	134.622		26.4723	132.072		26.5525	131.022		34.6567	132.573		26.8165	212.37		27.6827	143.034		26.4536	244.32
			52.9174	142.844		27.0157	137.83		26.4585	134.194		26.4903	134.367		26.489	132.011		26.5692	131.081		34.6783	132.837		26.8332	211.996		27.6994	143.002		26.4703	244.585
			52.9507	142.876		27.0323	137.708		26.4752	134.081		26.5072	134.464		26.5057	131.987		26.5858	130.98		34.7017	132.462		26.8499	211.971		27.7161	143.036		26.487	244.385
			52.9841	142.954		27.049	137.585		26.4918	134.111		26.5238	134.392		26.5223	132.034		26.6027	130.94		34.725	132.407		26.8665	211.889		27.7327	143.009		26.5037	244.378
			53.0174	142.87		27.0657	137.713		26.5085	134.234		26.5405	134.323		26.539	132.186		26.6193	130.893		34.7483	132.524		26.8832	212.084		27.7494	143.183		26.5203	243.508
			53.0508	142.766		27.0824	137.696		26.5252	133.892		26.5572	134.494		26.5558	132.002		26.636	130.941		34.77	132.511		26.8998	211.808		27.7661	142.978		26.537	242.725
			53.0842	142.721		27.0991	137.566		26.5419	134.328		26.5738	134.503		26.5725	131.978		26.6528	130.875		34.7933	132.594		26.9165	211.935		27.7827	142.91		26.5537	242.695
			53.1175	142.765		27.1157	137.721		26.5586	134.346		26.5905	134.669		26.5892	132.123		26.6695	130.941		34.8167	132.667		26.9332	211.925		27.7994	142.753		26.5703	242.329
			53.1508	143.029		27.1324	137.63		26.5752	134.317		26.6073	134.743		26.6058	132.064		26.6863	131.152		34.84	132.584		26.9499	212.31		27.8161	142.988		26.587	242.373
			53.1842	142.813		27.1491	137.767		26.5921	134.364		26.624	135.037		26.6225	132.11		26.703	131.095		34.8633	132.572		26.9665	211.985		27.8328	142.864		26.6037	242.936
			53.2175	142.886		27.1657	137.677		26.6087	134.824		26.6407	134.883		26.6392	132.089		26.7197	131.131		34.885	132.468		26.9832	212.167		27.8494	142.998		26.6204	243.293
			53.2508	142.854		27.1824	137.292		26.6254	134.513		26.6573	135.08		26.6558	132.108		26.7363	131.063		34.9083	132.461		26.9999	212.058		27.8661	142.9		26.637	243.583
			53.2842	142.966		27.1991	137.605		26.6421	134.543		26.674	134.924		26.6727	131.743		26.7532	131.068		34.9317	132.973		27.0166	212.01		27.8828	142.848		26.6537	244.168
			53.3175	142.829		27.2157	137.69		26.6588	134.676		26.6907	134.752		26.6893	132.108		26.7698	130.992		34.955	132.62		27.0332	211.649		27.8994	142.837		26.6704	243.955
			53.3508	142.753		27.2325	137.708		26.6755	134.546		26.7073	134.559		26.706	132.005		26.7867	131.015		34.9783	132.246		27.0499	212.054		27.9161	142.834		26.687	244.089
			53.3842	142.809		27.2491	137.691		26.6921	134.321		26.724	134.745		26.7227	132.073		26.8033	131.006		35.0017	132.592		27.0666	211.932		27.9328	142.714		26.7037	244.326
			53.4175	142.865		27.2659	138.092		26.7088	134.526		26.7407	134.712		26.7393	132.076		26.82	131.26		35.0233	132.498		27.0833	212.05		27.9495	142.757		26.7204	244.724
			53.4508	142.865		27.2824	137.82		26.7255	134.56		26.7575	134.74		26.756	132.35		26.8368	131.102		35.0467	132.439		27.1	212.024		27.9661	142.76		26.737	244.606
			53.4842	142.714		27.2991	137.757		26.7421	134.348		26.7742	134.717		26.7727	132.018		26.8535	131.217		35.07	132.486		27.1166	212.136		27.9828	142.672		26.7537	244.306
			53.5175	142.673		27.3158	137.654		26.7588	134.408		26.7908	134.681		26.7893	132.04		26.8703	131.132		35.0933	132.498		27.1333	211.967		27.9995	142.65		26.7704	244.163
			53.5509	142.629		27.3325	137.745		26.7755	134.557		26.8075	134.707		26.806	131.941		26.887	131.041		35.1167	132.442		27.15	211.948		28.0161	142.793		26.7871	244.55
			53.5842	142.635		27.3492	137.479		26.7921	134.545		26.8242	134.817		26.8228	131.955		26.9037	130.744		35.1383	132.441		27.1666	211.819		28.0328	142.552		26.8037	245.111
			53.6176	142.509		27.3659	137.605		26.8088	134.501		26.8408	134.965		26.8395	131.556		26.9205	131.143		35.1617	132.477		27.1833	212.06		28.0495	142.221		26.8204	244.533
			53.6509	142.587		27.3826	137.299		26.8255	134.697		26.8575	134.753		26.8562	131.936		26.9372	131.017		35.185	132.509		27.2	212.122		28.0662	142.606		26.8371	244.395
			53.6842	142.638		27.3993	137.342		26.8422	134.522		26.8742	134.767		26.8728	131.932		26.9538	131.065		35.2067	132.512		27.2167	212.054		28.0828	142.606		26.8538	244.267
			53.7175	142.694		27.416	137.231		26.8588	134.403		26.8908	134.303		26.8895	131.906		26.9707	131.053		35.23	132.118		27.2333	211.859		28.0995	142.495		26.8704	244.131
			53.7509	142.559		27.4326	137.413		26.8755	134.453		26.9075	133.739		26.9062	131.939		26.9875	131.344		35.2517	132.62		27.25	211.868		28.1162	142.506		26.8871	244.016
			53.7843	142.392		27.4493	137.609		26.8922	134.431		26.9243	133.51		26.9228	132.267		27.0042	130.972		35.275	133.089		27.2667	211.804		28.1328	142.768		26.9038	244.6
			53.8176	142.601		27.466	137.648		26.9088	134.581		26.941	133.346		26.9397	131.961		27.0208	131.099		35.2983	132.693		27.2834	211.642		28.1495	142.539		26.9204	244.901
			53.851	142.772		27.4827	137.212		26.9255	134.49		26.9577	133.218		26.9563	131.975		27.0375	130.996		35.32	132.589		27.3	211.757		28.1662	142.524		26.9371	244.949
			53.8843	142.852		27.4993	137.617		26.9422	134.498		26.9743	133.274		26.973	132.044		27.0543	131.086		35.3433	132.72		27.3167	211.753		28.1828	142.338		26.9538	245.261
			53.9176	142.643		27.516	137.6		26.9588	134.495		26.991	133.281		26.9897	132.002		27.0712	130.647		35.365	132.633		27.3334	211.763		28.1995	142.434		26.9705	245.213
			53.9509	142.964		27.5328	137.757		26.9755	134.492		27.0077	133.281		27.0063	131.866		27.0878	131.029		35.3883	132.676		27.3501	211.747		28.2162	142.38		26.9871	245.282
			53.9878	142.82		27.5494	137.695		26.9922	134.45		27.0245	133.217		27.023	132.019		27.1045	130.985		35.4117	132.735		27.3667	211.776		28.2328	142.344		27.0038	245.37
			54.021	142.853		27.5661	137.738		27.0089	134.444		27.0412	133.194		27.0397	132.085		27.1213	131.139		35.4333	132.705		27.3834	211.899		28.2495	142.324		27.0205	245.721
			54.0555	142.94		27.5828	137.619		27.0255	134.479		27.0578	133.28		27.0563	131.921		27.138	131.098		35.4567	132.565		27.4001	211.839		28.2662	142.733		27.0372	245.167
			54.0888	142.945		27.5994	137.574		27.0422	134.528		27.0745	133.153		27.073	132.181		27.1547	131.331		35.4783	132.674		27.4167	211.775		28.2828	142.426		27.0538	244.871
			54.1221	142.811		27.6161	137.413		27.0588	134.477		27.0912	133.446		27.0898	132.108		27.1713	131.016		35.5017	132.683		27.4334	211.771		28.2995	142.387		27.0705	244.81
			54.1555	142.77		27.6328	137.599		27.0755	134.427		27.1078	133.139		27.1063	132.193		27.1882	131.085		35.525	132.636		27.4501	211.919		28.3162	142.422		27.0871	244.842
			54.1888	142.762		27.6494	137.68		27.0922	134.429		27.1245	133.053		27.1232	132.101		27.2048	130.89		35.5467	132.702		27.4667	211.875		28.3329	142.329		27.1038	244.386
			54.2222	142.93		27.6661	137.654		27.1089	134.303		27.1412	133.153		27.1398	132.4		27.2217	131.143		35.57	132.812		27.4834	211.856		28.3495	141.976		27.1205	244.441
			54.2555	142.626		27.6828	137.711		27.1256	134.39		27.158	133.127		27.1565	132.056		27.2383	130.921		35.5917	132.784		27.5001	212.232		28.3662	142.238		27.1371	244.835
			54.2888	142.648		27.6994	137.609		27.1423	134.341		27.1747	133.345		27.1732	131.97		27.255	131.081		35.615	132.346		27.5167	211.905		28.3829	142.201		27.1538	244.811
			54.3222	142.61		27.7161	137.507		27.1589	134.308		27.1913	133.114		27.1898	131.926		27.2723	131.078		35.6383	132.753		27.5334	211.9		28.3995	142.104		27.1705	244.896
			54.3555	142.68		27.7327	137.517		27.1756	134.427		27.208	133.093		27.2065	131.926		27.289	131.323		35.66	132.907		27.5501	211.91		28.4162	142.22		27.1871	245.525
			54.3889	142.509		27.7494	137.569		27.1923	134.364		27.2247	133.076		27.2232	132.08		27.3057	131.126		35.6833	132.802		27.5668	211.972		28.4329	142.421		27.2038	245.595
			54.4222	142.483		27.7661	137.588		27.2089	134.36		27.2413	133.046		27.24	132.001		27.3223	131.197		35.7067	132.827		27.5834	211.673		28.4495	142.119		27.2205	245.136
			54.4555	142.55		27.7828	137.496		27.2256	134.474		27.258	132.827		27.2567	132.017		27.3392	131.102		35.7283	132.95		27.6001	211.89		28.4662	142.048		27.2372	244.62
			54.4888	142.642		27.7995	137.613		27.2423	134.497		27.2747	132.892		27.2733	132.047		27.3558	131.207		35.7517	132.836		27.6168	211.878		28.4829	142.172		27.2539	244.53
			54.5222	142.546		27.8162	137.601		27.2589	134.639		27.2913	132.856		27.29	132.03		27.3725	130.83		35.7733	132.919		27.6334	212.08		28.4995	142.17		27.2706	243.848
			54.5556	142.578		27.8329	137.708		27.2756	134.431		27.308	132.894		27.3067	131.831		27.3892	131.15		35.7967	132.973		27.6501	211.89		28.5163	142.001		27.2872	244.154
			54.5889	142.712		27.8496	137.643		27.2923	134.567		27.3248	132.949		27.3233	132.001		27.4058	131.171		35.82	132.967		27.6668	211.947		28.5329	142.05		27.3039	244.151
			54.6222	142.579		27.8663	137.561		27.3089	134.515		27.3415	133.029		27.34	132.121		27.4227	131.196		35.8417	132.926		27.6835	212.008		28.5496	142.012		27.3206	243.969
			54.6555	142.532		27.883	137.69		27.3256	134.524		27.3582	133.061		27.3568	132.253		27.4393	131.188		35.865	132.963		27.7001	212.006		28.5662	142.004		27.3372	244.103
			54.6889	142.563		27.8997	137.728		27.3423	134.546		27.3748	133.168		27.3735	132.038		27.456	131.472		35.8883	133.004		27.7168	211.738		28.5829	142.014		27.3539	244.634
			54.7222	142.805		27.9163	137.677		27.359	134.507		27.3915	133.433		27.3902	132.305		27.4728	131.173		35.91	133.099		27.7334	211.953		28.5996	141.972		27.3706	244.453
			54.7556	142.698		27.933	137.753		27.3756	134.411		27.4082	133.132		27.4068	132.045		27.4895	131.106		35.9333	132.86		27.7506	211.961		28.6163	142.042		27.3872	244.754
			54.7889	142.652		27.9497	138.275		27.3923	134.555		27.4248	133.171		27.4235	132.047		27.5063	131.081		35.955	132.457		27.7673	212.05		28.6329	141.957		27.4039	244.554
			54.8222	142.562		27.9663	138.074		27.409	134.551		27.4415	133.125		27.4402	132.062		27.523	131.112		35.9783	132.844		27.7839	212.093		28.6496	142.008		27.4205	244.269
			54.8556	142.724		27.983	138.062		27.4257	134.572		27.4583	133.196		27.4568	132.068		27.5397	130.877		36.0017	133.022		27.8006	211.936		28.6662	141.932		27.4372	244.28
			54.8889	142.975		27.9997	137.832		27.4423	134.382		27.475	132.888		27.4737	131.906		27.5563	130.928		36.0233	132.982		27.8173	212.094		28.6829	141.859		27.4539	243.976
			54.9222	142.955		28.0163	137.71		27.459	134.469		27.4917	133.291		27.4903	131.944		27.5732	131.173		36.0467	132.934		27.8339	212.057		28.6995	141.795		27.4706	244.074
			54.9556	142.845		28.033	137.519		27.4757	134.467		27.5083	133.215		27.507	131.923		27.5898	130.958		36.0683	133.039		27.8506	211.959		28.7162	141.785		27.4873	243.843
			54.9889	142.981		28.0497	137.4		27.4923	134.489		27.525	133.335		27.5237	131.655		27.6065	131.07		36.0917	133.084		27.8673	211.962		28.7329	141.678		27.504	244.473
			55.0222	142.941		28.0664	137.349		27.509	134.657		27.5417	133.257		27.5403	131.981		27.6233	131.219		36.1133	133.04		27.884	212.335		28.7496	141.847		27.5206	244.472
			55.0556	142.751		28.0831	137.496		27.5256	134.483		27.5583	133.391		27.557	131.998		27.64	131.011		36.1367	133.05		27.9006	211.958		28.7662	141.921		27.5373	244.728
			55.0889	142.803		28.0998	137.381		27.5423	134.503		27.575	133.243		27.5737	131.963		27.6567	131.063		36.16	132.914		27.9173	211.999		28.7829	142.054		27.554	244.829
			55.1223	142.971		28.1164	137.517		27.559	134.439		27.5917	133.249		27.5903	131.988		27.6733	131.091		36.1817	132.866		27.934	211.977		28.7996	141.916		27.5707	244.878
			55.1556	142.8		28.1331	137.585		27.5757	134.4		27.6085	133.224		27.607	132.408		27.6902	131.07		36.205	132.923		27.9506	212.044		28.8163	141.956		27.5873	244.226
			55.1889	142.76		28.1498	137.643		27.5923	134.129		27.6252	133.238		27.6238	131.976		27.7068	130.948		36.2267	132.919		27.9673	212.093		28.8329	141.91		27.604	244.149
			55.2224	142.961		28.1665	137.242		27.609	134.636		27.6418	133.106		27.6405	131.98		27.7235	130.979		36.25	133.045		27.984	211.988		28.8496	141.745		27.6207	244.362
			55.2556	143.044		28.1832	137.654		27.6257	134.621		27.6585	133.228		27.6572	132.018		27.7402	130.956		36.2733	132.967		28.0006	212.017		28.8663	141.868		27.6374	244.471
			55.289	142.977		28.1998	137.71		27.6424	134.675		27.6752	133.289		27.6738	132.098		27.757	130.751		36.295	132.539		28.0173	211.99		28.883	141.833		27.6541	244.15
			55.3223	143.126		28.2165	137.786		27.659	134.684		27.6918	133.039		27.6905	131.735		27.7737	131.009		36.3183	132.946		28.034	211.994		28.8996	141.801		27.6707	244.569
			55.3556	142.936		28.2332	137.611		27.6757	135.017		27.7085	133.26		27.7072	132.001		27.7903	130.933		36.3417	133.075		28.0508	211.937		28.9163	141.868		27.6874	244.984
			55.389	142.973		28.2498	138.009		27.6924	134.651		27.7252	133.194		27.7238	131.929		27.807	131.079		36.365	132.912		28.0674	211.988		28.933	141.82		27.704	245.25
			55.4223	143.104		28.2667	137.636		27.709	134.647		27.742	133.23		27.7405	131.928		27.8238	131.066		36.3883	132.97		28.0841	212.034		28.9496	141.547		27.7207	245.53
			55.4556	143.21		28.2834	137.672		27.7257	134.533		27.7587	133.278		27.7572	131.994		27.8405	131.21		36.41	132.894		28.1007	212.082		28.9663	141.702		27.7374	245.361
			55.489	143.181		28.3001	137.588		27.7424	134.628		27.7753	133.649		27.7738	132.016		27.8572	131.048		36.4333	132.907		28.1174	211.944		28.9829	141.676		27.7541	245.225
			55.5224	143.283		28.3167	137.684		27.759	134.406		27.792	133.168		27.7907	132.039		27.8738	131.15		36.4567	133.027		28.1341	212.013		28.9996	141.673		27.7708	244.921
			55.5557	143.313		28.3334	137.402		27.7757	134.624		27.8087	133.226		27.8073	132.045		27.8907	130.986		36.48	132.879		28.1508	212.036		29.0163	141.58		27.7874	244.709
			55.589	143.251		28.35	137.652		27.7924	134.608		27.8253	133.274		27.824	132.067		27.9073	131.029		36.5033	132.975		28.1675	211.837		29.0329	141.918		27.8041	244.778
			55.6223	143.255		28.3667	137.726		27.8091	134.684		27.842	133.22		27.8407	131.934		27.924	130.894		36.5267	133.055		28.1841	211.663		29.0496	141.597		27.8208	244.717
			55.6557	143.424		28.3834	137.896		27.8257	134.786		27.8587	132.913		27.8573	131.954		27.9408	131.077		36.55	132.744		28.2008	211.844		29.0663	141.57		27.8375	244.394
			55.689	143.335		28.4001	137.732		27.8424	134.84		27.8753	133.255		27.8742	132.007		27.9575	131.056		36.5733	132.998		28.2175	211.837		29.083	141.317		27.8542	244.425
			55.7224	143.212		28.4167	137.621		27.8591	134.808		27.892	133.256		27.8908	131.956		27.9742	131.108		36.595	132.793		28.2341	211.761		29.0996	141.398		27.8708	244.732
			55.7557	143.386		28.4335	137.697		27.8757	134.69		27.9088	133.213		27.9075	131.757		27.991	130.959		36.6183	132.909		28.2508	211.836		29.1163	141.107		27.8875	244.571
			55.7891	143.215		28.4502	137.823		27.8924	134.731		27.9255	133.332		27.9242	131.956		28.0077	131.036		36.6417	133.166		28.2675	212.211		29.133	141.334		27.9041	244.45
			55.8224	143.369		28.4668	137.503		27.9091	134.598		27.9422	133.266		27.9408	131.918		28.0243	130.909		36.665	132.895		28.2841	211.9		29.1497	141.316		27.9208	244.716
			55.8557	143.361		28.4835	137.689		27.9258	134.662		27.9588	133.321		27.9575	131.835		28.041	130.96		36.6867	132.818		28.3008	211.853		29.1663	141.394		27.9375	245.011
			55.8891	143.32		28.5002	137.841		27.9424	134.6		27.9755	133.231		27.9742	131.958		28.0577	130.762		36.71	132.856		28.3175	211.93		29.183	141.416		27.9541	245.64
			55.9224	143.117		28.5169	137.862		27.9591	134.696		27.9922	133.527		27.9908	131.614		28.0745	131.006		36.7317	132.914		28.3342	211.949		29.1996	141.613		27.9708	245.434
			55.9557	143.318		28.5336	137.714		27.9758	134.421		28.0088	133.322		28.0077	131.976		28.0912	130.949		36.755	132.925		28.3508	211.62		29.2163	141.37		27.9875	245.323
			55.9891	143.052		28.5502	137.548		27.9924	134.705		28.0255	133.504		28.0243	132.003		28.1078	130.986		36.7783	132.937		28.3675	211.961		29.233	141.293		28.0042	245.685
			56.0224	142.954		28.5669	137.734		28.0092	134.753		28.0422	133.274		28.041	132.038		28.1465	131.153		36.8	132.967		28.3842	211.918		29.2497	141.293		28.0209	245.033
			56.0557	143.029		28.5836	137.683		28.0258	134.781		28.059	133.243		28.0577	132.042		28.1633	130.979		36.8233	132.922		28.4008	211.888		29.2663	141.305		28.0375	244.696
			56.0891	142.733		28.6002	137.691		28.0424	134.663		28.0757	133.085		28.0743	132.182		28.18	130.543		36.8467	132.855		28.4175	211.901		29.283	141.308		28.0542	244.572
			56.1224	142.906		28.6169	137.702		28.0591	134.94		28.0923	133.276		28.091	131.831		28.1967	130.883		36.87	132.964		28.4342	212.192		29.2997	141.278		28.0709	244.849
			56.1557	142.908		28.6336	138.076		28.0758	134.615		28.109	133.339		28.1078	131.853		28.2133	130.902		36.8917	133.217		28.4508	211.951		29.3163	141.277		28.0875	245.045
			56.1891	142.872		28.6503	137.798		28.0925	134.715		28.1257	133.149		28.1245	132.067		28.23	131.043		36.915	133.078		28.4676	212.009		29.333	141.376		28.1042	245.23
			56.2225	142.86		28.6669	137.778		28.1092	134.541		28.1423	133.191		28.1412	131.971		28.2487	131.004		36.9367	133.223		28.4842	211.802		29.3497	141.291		28.1209	245.349
			56.2558	142.954		28.6836	137.637		28.1258	134.732		28.159	132.984		28.1578	131.96		28.2635	131.163		36.96	132.875		28.5009	211.968		29.3664	141.204		28.1376	245.185
			56.2891	142.861		28.7003	137.785		28.1425	134.644		28.1758	133.212		28.1745	131.898		28.2802	131.018		36.9833	132.691		28.5176	211.978		29.383	141.231		28.1543	244.899
			56.3225	142.882		28.717	137.49		28.1592	134.699		28.1925	133.138		28.1912	132.065		28.299	131.024		37.0067	132.953		28.5342	211.989		29.3997	141.172		28.1709	245.324
			56.3558	142.991		28.7337	137.746		28.1758	134.686		28.2092	133.281		28.2078	131.58		28.3157	130.999		37.03	132.894		28.5514	212.08		29.4164	141.525		28.1876	245.055
			56.3891	142.899		28.7504	137.676		28.1925	134.694		28.2258	133.143		28.2247	131.937		28.3325	131.066		37.0517	132.826		28.5676	212.44		29.4331	141.156		28.2043	244.952
			56.4225	142.988		28.767	137.888		28.2092	134.661		28.2425	133.59		28.2413	131.811		28.3492	130.801		37.075	132.984		28.5849	212.035		29.4497	141.172		28.2209	244.977
			56.4558	142.873		28.7837	137.611		28.2258	134.643		28.2592	133.153		28.258	131.929		28.3658	131.049		37.0967	133.032		28.6015	212.138		29.4664	141.015		28.2376	244.751
			56.4892	142.862		28.8004	137.385		28.2425	134.657		28.2758	133.163		28.2747	131.896		28.3825	131.144		37.12	132.939		28.6182	212.088		29.4831	141.086		28.2543	244.261
			56.5225	142.838		28.817	137.708		28.2592	134.562		28.2927	133.254		28.2913	132.338		28.3993	130.994		37.1567	132.823		28.6349	212.062		29.4997	140.791		28.2709	244.748
			56.5558	142.979		28.8337	137.605		28.2758	134.441		28.3092	133.234		28.308	132.055		28.416	131.087		37.18	132.939		28.6515	211.791		29.5164	141.074		28.2876	244.849
			56.5891	142.798		28.8503	137.811		28.2925	134.603		28.326	133.113		28.3248	132.141		28.4347	131.404		37.2033	132.954		28.6682	212.148		29.5331	140.954		28.3043	245.796
			56.6225	142.84		28.867	137.737		28.3092	134.664		28.3427	133.215		28.3415	132.197		28.4517	131.007		37.225	132.95		28.6861	212.091		29.5498	141.172		28.321	246.345
			56.6558	142.835		28.8838	137.813		28.3258	134.635		28.3593	133.141		28.3582	132.116		28.4683	131.008		37.2483	132.961		28.7347	212.317		29.5664	140.959		28.3376	246.766
			56.6892	142.686		28.9005	137.879		28.3425	134.607		28.376	132.823		28.3748	131.887		28.485	131.005		37.2717	132.947		28.7621	212.135		29.5831	141.003		28.3543	246.261
			56.7225	143.036		28.9172	137.72		28.3592	134.646		28.3927	133.15		28.3915	132.106		28.5018	130.982		37.295	132.929		28.7788	211.72		29.5998	140.954		28.371	246.003
			56.7558	142.792		28.9366	137.753		28.3758	134.625		28.4093	133.115		28.4083	132.096		28.5185	130.834		37.3183	132.878		28.7955	212.157		29.6164	140.907		28.3877	245.456
			56.7892	142.819		28.9534	137.881		28.3925	134.582		28.4262	133.095		28.425	131.92		28.5352	131.094		37.3417	132.975		28.8122	212.183		29.6331	140.862		28.4044	245.881
			56.8225	142.807		28.97	137.874		28.4092	134.716		28.4428	133.189		28.4417	132.14		28.552	131.041		37.3633	133.23		28.8291	212.134		29.6498	140.931		28.4211	246.155
			56.8558	142.704		28.9867	137.822		28.4259	134.528		28.4595	133.21		28.4583	131.89		28.5687	131.222		37.3867	132.94		28.8457	212.094		29.6665	140.815		28.4377	245.673
			56.8892	142.862		29.0034	137.806		28.4425	134.64		28.4762	133.171		28.475	132.041		28.5853	131.142		37.41	132.858		28.8623	212.472		29.6831	140.76		28.4544	245.496
			56.9225	142.787		29.0201	137.712		28.4592	134.645		28.4928	133.185		28.4917	132.045		28.602	131.15		37.4333	132.818		28.879	212.109		29.6998	140.816		28.4711	245.804
			56.9558	142.784		29.0368	137.904		28.4759	134.621		28.5095	133.179		28.5083	132.098		28.6188	131.108		37.4567	132.784		28.8957	212.119		29.7165	140.722		28.4877	246.08
			56.9892	142.8		29.0534	137.789		28.4926	134.437		28.5262	133.161		28.5252	132.139		28.6355	131.039		37.48	132.88		28.9124	212.245		29.7332	140.942		28.5044	246.434
			57.0225	142.957		29.0701	137.933		28.5092	134.616		28.543	133.296		28.5418	132.254		28.6522	130.907		37.5017	132.906		28.9293	212.172		29.7499	140.885		28.521	245.891
			57.0558	142.741		29.0868	137.978		28.5259	134.638		28.5597	133.161		28.5585	132.135		28.6688	131.152		37.525	132.825		28.9457	212.106		29.7665	141.062		28.5377	246.014
			57.0892	142.733		29.1035	138.327		28.5425	134.608		28.5763	133.064		28.5752	132.069		28.6857	131.133		37.5467	132.966		28.9628	212.211		29.7832	140.907		28.5544	246.398
			57.1225	142.771		29.1201	138.011		28.5592	134.641		28.593	133.074		28.5918	132.317		28.7023	131.155		37.57	132.841		28.979	212.162		29.7999	141.096		28.5711	246.449
			57.1559	142.703		29.1368	138.02		28.5759	134.958		28.6097	133.147		28.6085	132.071		28.719	131.044		37.5933	132.883		28.9957	212.31		29.8165	140.859		28.5878	246.768
			57.1892	142.936		29.1535	138.047		28.5925	134.591		28.6263	132.743		28.6253	132.062		28.7358	131.457		37.615	132.825		29.0124	212.158		29.8332	140.839		28.6044	246.332
			57.2225	142.927		29.1702	138.15		28.6092	134.686		28.643	133.083		28.642	132.065		28.7525	131.128		37.6383	132.931		29.0291	212.262		29.8499	140.757		28.6211	245.757
			57.2559	142.989		29.1869	138.321		28.6259	134.63		28.6597	132.975		28.6587	132.063		28.7692	131.096		37.6617	133.168		29.0459	212.157		29.8666	140.776		28.6378	245.613
			57.2892	142.869		29.2036	138.061		28.6426	134.626		28.6763	132.901		28.6753	131.654		28.786	131.142		37.685	132.868		29.0705	212.2		29.8833	140.766		28.6545	246.219
			57.3225	143.183		29.2202	138.197		28.6592	134.362		28.693	132.807		28.692	132.219		28.8027	131.127		37.7067	132.871		29.0872	212.109		29.8999	140.828		28.6711	245.814
			57.3559	142.982		29.2369	138.163		28.6759	134.662		28.7098	132.917		28.7087	132.055		28.8193	130.72		37.73	132.804		29.1039	212.277		29.9166	140.816		28.6878	245.328
			57.3893	143.044		29.2536	138.089		28.6926	134.632		28.7265	132.702		28.7253	132.057		28.836	131.064		37.7533	132.802		29.1206	212.115		29.9333	140.838		28.7045	245.625
			57.4226	143.147		29.2702	137.785		28.7092	134.505		28.7432	132.705		28.7422	132.171		28.8527	131.09		37.7767	132.795		29.1372	212.17		29.95	140.871		28.7211	246.137
			57.456	143.512		29.2869	138.046		28.7259	134.639		28.7598	132.923		28.7588	132.43		28.8695	131.176		37.8	132.779		29.1539	212.197		29.9666	140.879		28.7378	245.821
			57.4893	143.232		29.3036	138.18		28.7426	134.706		28.7765	132.788		28.7755	132.179		28.8862	131.081		37.8233	132.787		29.1706	212.349		29.9833	140.96		28.7545	245.733
			57.5226	143.423		29.3203	138.202		28.7593	134.485		28.7932	132.801		28.7922	132.234		28.9028	131.425		37.8467	132.913		29.1872	211.989		30	140.937		28.7712	245.528
			57.556	143.43		29.337	138.084		28.776	134.49		28.8098	132.851		28.8088	132.451		28.9197	131.101		37.87	132.707		29.2039	211.382		30.0166	141.21		28.7878	245.411
			57.5893	143.354		29.3536	138.109		28.7926	134.36		28.8265	132.888		28.8255	132.147		28.9363	131.145		37.895	132.86		29.2206	209.179		30.0333	140.993		28.8045	245.333
			57.6226	143.114		29.3703	138.176		28.8093	134.367		28.8432	132.536		28.8422	132.197		28.953	130.989		37.9183	132.817		29.2373	208.41		30.05	140.948		28.8212	245.505
			57.6559	143.282		29.387	138.096		28.826	134.394		28.8598	132.86		28.859	132.276		28.9697	131.095		37.94	132.95		29.2539	207.021		30.0666	140.867		28.8378	245.45
			57.6895	143.26		29.4037	137.836		28.8426	134.343		28.8765	132.819		28.8757	132.218		28.9865	131.15		37.965	133.061		29.2706	204.928		30.0833	140.872		28.8545	245.856
			57.7227	143.322		29.4204	138.237		28.8593	134.368		28.8933	132.764		28.8923	131.964		29.0032	131.201		37.9867	132.98		29.2873	202.996		30.1	140.489		28.8712	245.72
			57.7561	143.219		29.437	138.254		28.876	134.313		28.91	132.936		28.909	132.158		29.0198	131.116		38.01	132.899		29.304	198.994		30.1166	140.918		28.8878	245.671
			57.7894	143.52		29.4538	138.282		28.8926	134.455		28.9267	132.945		28.9257	132.189		29.0365	131.466		38.0333	132.908		29.3206	189.399		30.1333	140.954		28.9045	245.405
			57.8227	143.362		29.4705	138.194		28.9093	134.523		28.9433	132.923		28.9423	132.073		29.0532	131.12		38.0567	132.95		29.3373	187.133		30.15	140.885		28.9212	245.23
			57.8561	143.375		29.4871	138.089		28.926	134.504		28.96	133.033		28.959	132.086		29.07	131.142		38.08	132.955		29.3539	185.601		30.1667	140.866		28.9378	244.934
			57.8894	143.311		29.504	138.19		28.9426	134.483		28.9767	133.151		28.9757	131.967		29.0867	131.029		38.1033	132.882		29.3706	182.984		30.1834	141.165		28.9545	245.351
			57.9228	143.474		29.5206	138.115		28.9593	134.62		28.9933	132.904		28.9923	132.042		29.1033	131.084		38.125	132.817		29.3873	180.316		30.2	140.82		28.9712	245.284
			57.9561	143.474		29.5373	138.147		28.976	134.446		29.0102	132.932		29.0092	132.209		29.12	131.02		38.1483	132.679		29.404	176.774		30.2167	140.854		28.9878	245.3
			57.9895	143.435		29.554	138.163		28.9926	134.378		29.0268	132.948		29.0258	132.192		29.1368	131.121		38.1717	133.042		29.4206	170.808		30.2334	140.863		29.0045	245.713
			58.0228	143.319		29.5707	138.67		29.0093	134.359		29.0435	133.045		29.0425	132.056		29.1535	131.127		38.195	132.648		29.4373	169.709		30.2501	140.652		29.0211	245.432
			58.0562	143.409		29.5873	138.23		29.026	134.421		29.0602	132.932		29.0592	132.603		29.1702	131.226		38.2183	132.422		29.4539	168.763		30.2667	140.505		29.0378	245.647
			58.0895	143.302		29.604	138.24		29.0426	134.444		29.0768	133.049		29.0758	132.107		29.1868	131.144		38.2417	132.67		29.4707	167.481		30.2834	140.593		29.0545	245.522
			58.1228	143.251		29.6207	138.071		29.0593	134.495		29.0935	132.968		29.0925	132.044		29.2037	131.197		38.2633	132.744		29.4873	166.46		30.3001	140.489		29.0712	245.69
			58.1562	143.423		29.6374	138.214		29.076	134.525		29.1102	132.943		29.1092	132.078		29.2203	131.107		38.2867	132.77		29.5039	165.719		30.3167	140.027		29.0878	245.194
			58.1895	143.528		29.6541	137.988		29.0926	134.401		29.1268	132.921		29.126	132.121		29.237	131.175		38.31	132.804		29.5206	165.65		30.3334	140.373		29.1045	245.593
			58.2228	143.312		29.6707	138.133		29.1093	134.521		29.1435	132.87		29.1427	131.812		29.2537	131.163		38.3333	132.799		29.5373	165.1		30.3501	140.231		29.1212	245.482
			58.2562	143.371		29.6874	138.082		29.126	134.463		29.1603	133.016		29.1593	132.067		29.2705	131.241		38.3567	132.789		29.5539	164.572		30.3667	140.144		29.1378	245.498
			58.2895	143.412		29.7041	138.351		29.1427	134.468		29.177	132.996		29.176	132.127		29.2872	131.424		38.38	132.759		29.5706	164.151		30.3834	140.102		29.1545	245.255
			58.3229	143.455		29.7208	138.25		29.1593	134.413		29.1937	132.994		29.1927	132.237		29.3038	131.197		38.4017	132.858		29.5873	163.773		30.4001	140.446		29.1712	245.708
			58.3562	143.374		29.7375	138.239		29.176	134.52		29.2103	132.983		29.2095	132.099		29.3205	131.188		38.425	132.831		29.604	162.809		30.4168	139.955		29.1879	245.826
			58.3895	143.598		29.7541	138.224		29.1927	134.491		29.227	133.451		29.2262	132.125		29.3372	131.227		38.4483	132.899		29.6206	162.025		30.4334	139.91		29.2045	245.881
			58.4229	143.362		29.7708	138.269		29.2094	134.466		29.2437	132.971		29.2428	132.064		29.3538	131.198		38.4717	133.335		29.6373	161.725		30.4501	139.935		29.2212	245.825
			58.4562	143.41		29.7875	138.269		29.2261	134.412		29.2603	132.964		29.2595	132.122		29.3707	131.025		38.495	132.94		29.654	161.442		30.4668	139.733		29.2379	246.192
			58.4896	143.39		29.8042	138.317		29.2427	134.387		29.277	133.001		29.2762	131.899		29.3873	131.134		38.5183	132.825		29.6706	160.963		30.4834	139.621		29.2546	245.838
			58.5229	143.434		29.8209	138.327		29.2594	134.231		29.2937	132.964		29.2928	131.744		29.404	131.219		38.54	132.965		29.6873	160.962		30.5001	139.638		29.2712	245.856
			58.5562	143.173		29.8376	138.387		29.2761	134.399		29.3103	132.769		29.3095	131.686		29.4207	131.229		38.5633	132.661		29.7039	160.466		30.5168	139.501		29.2879	245.89
			58.5896	143.354		29.8543	138.446		29.2928	134.503		29.3272	132.96		29.3263	131.688		29.4373	131.101		38.5867	132.912		29.7206	160.525		30.5334	139.269		29.3046	246.189
			58.6229	143.38		29.871	138.448		29.3094	134.472		29.3438	132.968		29.343	131.691		29.4542	131.109		38.61	132.986		29.7373	159.863		30.5501	139.396		29.3212	246.465
			58.6562	143.451		29.8876	138.375		29.3261	134.451		29.3605	132.734		29.3597	131.492		29.4708	131.223		38.6333	132.927		29.754	159.493		30.5668	139.333		29.3379	246.221
			58.6896	143.2		29.9043	138.412		29.3428	134.327		29.3772	132.919		29.3763	131.701		29.4875	131.166		38.655	132.98		29.7706	159.354		30.5834	139.326		29.3545	245.979
			58.7229	143.407		29.921	138.454		29.3594	134.326		29.3938	132.802		29.393	131.718		29.5042	130.903		38.6783	132.995		29.7873	159.165		30.6001	139.31		29.3712	245.292
			58.7563	143.45		29.9377	138.517		29.3761	134.46		29.4105	132.94		29.4097	131.803		29.521	131.117		38.7017	132.937		29.804	158.568		30.6168	139.536		29.3879	245.554
			58.7896	143.485		29.9543	138.49		29.3928	134.468		29.4272	132.952		29.4265	132.137		29.5377	131.144		38.725	132.677		29.8206	158.448		30.6334	139.386		29.4046	246.36
			58.8229	143.391		29.971	138.393		29.4094	134.458		29.4438	133.118		29.4432	131.971		29.5543	131.115		38.7467	132.83		29.8373	158.368		30.6501	139.244		29.4213	246.894
			58.8563	143.642		29.9877	138.428		29.4261	134.846		29.4605	132.957		29.4598	132.236		29.571	131.055		38.77	133.136		29.854	158.335		30.6668	139.291		29.4379	246.882
			58.8896	143.594		30.0044	138.516		29.4428	134.463		29.4773	132.927		29.4765	132.079		29.5877	131.523		38.7933	132.814		29.8707	158.169		30.6835	139.305		29.4546	246.927
			58.923	143.582		30.0211	138.317		29.4595	134.469		29.494	133.013		29.4932	132.118		29.6045	131.119		38.8167	132.77		29.8873	158.208		30.7002	139.218		29.4713	246.64
			58.9563	143.579		30.0377	138.063		29.4762	134.42		29.5107	132.956		29.5098	132.1		29.6212	131.071		38.84	132.583		29.904	157.866		30.7168	139.181		29.4879	246.5
			58.9896	143.748		30.0544	138.293		29.4928	134.31		29.5273	133.247		29.5265	132.36		29.6378	131.077		38.8617	132.518		29.9207	158.005		30.7335	139.207		29.5046	246.218
			59.023	143.627		30.0711	138.397		29.5095	134.228		29.544	133.156		29.5432	132.181		29.6545	131.074		38.885	132.561		29.9373	157.618		30.7502	139.118		29.5213	246.154
			59.0563	143.521		30.0877	138.229		29.5262	134.32		29.5607	133.176		29.56	132.091		29.6713	130.709		38.9083	132.505		29.954	157.598		30.7668	139.229		29.5379	246.093
			59.0897	143.474		30.1044	138.379		29.5428	134.339		29.5773	133.079		29.5767	132.215		29.688	131.078		38.9317	132.501		29.9707	156.764		30.7835	138.93		29.5546	246.167
			59.123	143.409		30.1211	138.676		29.5594	134.558		29.594	133.196		29.5933	132.258		29.7047	131.111		38.9533	132.499		29.9874	156.211		30.8002	139.169		29.5713	246.285
			59.1563	143.469		30.1377	138.334		29.5761	134.293		29.6107	132.684		29.61	132.242		29.7215	131.199		38.9767	132.569		30.004	155.954		30.8169	139.168		29.5879	245.81
			59.1897	143.277		30.1544	138.391		29.5928	134.401		29.6275	133.174		29.6267	132.378		29.7382	131.099		39	132.528		30.0207	155.382		30.8335	139.205		29.6046	245.575
			59.223	143.42		30.1711	138.478		29.6095	134.312		29.6442	133.208		29.6433	132.388		29.7548	131.203		39.0233	132.145		30.0374	154.069		30.8502	139.173		29.6213	245.75
			59.2564	143.442		30.1878	138.33		29.6261	134.377		29.6608	133.175		29.6602	132.101		29.7715	131.031		39.0467	132.524		30.0541	153.677		30.8669	139.485		29.6379	245.607
			59.2897	143.567		30.2044	138.52		29.6428	134.339		29.6775	133.315		29.6768	132.362		29.7882	131.003		39.07	132.603		30.0707	153.202		30.8836	139.072		29.6546	246.07
			59.323	143.393		30.2211	138.45		29.6595	134.385		29.6942	133.282		29.6935	132.319		29.805	130.912		39.0917	132.447		30.0874	153.005		30.9002	138.977		29.6713	246.394
			59.3564	143.494		30.2379	138.478		29.6762	134.459		29.7108	133.297		29.7102	132.235		29.8217	131.083		39.115	132.822		30.1041	152.491		30.9169	139.1		29.688	246.442
			59.3897	143.504		30.2545	138.487		29.6928	134.353		29.7277	133.334		29.7268	132.244		29.8383	131.158		39.1383	132.683		30.1207	152.263		30.9336	139.123		29.7046	246.236
			59.4231	143.535		30.2712	138.358		29.7095	134.332		29.7443	133.375		29.7435	132.752		29.855	131.146		39.1617	132.621		30.1374	152.135		30.9503	138.943		29.7213	246.3
			59.4564	143.802		30.2878	138.435		29.7262	134.029		29.761	133.235		29.7602	132.236		29.8718	131.156		39.185	132.678		30.1541	151.827		30.9669	138.963		29.738	245.842
			59.4897	143.597		30.3046	138.381		29.7428	134.255		29.7777	133.338		29.7768	132.166		29.8885	131.086		39.2083	132.661		30.1707	151.665		30.9836	139.021		29.7547	245.379
			59.5231	143.832		30.3212	138.386		29.7595	134.208		29.7943	133.335		29.7935	132.309		29.9052	131.175		39.2317	132.718		30.1874	151.121		31.0002	138.799		29.7713	245.177
			59.5564	143.783		30.3379	138.258		29.7762	134.467		29.811	133.188		29.8103	132.295		29.9218	131.157		39.255	132.674		30.2041	151.172		31.0169	139.055		29.788	244.823
			59.5898	143.931		30.3546	138.352		29.7929	134.468		29.8278	133.218		29.827	131.966		29.9385	131.16		39.2767	132.922		30.2207	151.081		31.0336	139.087		29.8046	244.945
			59.6231	143.868		30.3712	138.413		29.8095	134.839		29.8445	133.233		29.8437	132.375		29.9553	131.148		39.3	132.81		30.2374	150.994		31.0502	139.041		29.8214	245.074
			59.6564	143.715		30.3879	138.439		29.8262	134.543		29.8612	133.268		29.8603	132.418		29.972	131.271		39.3233	132.767		30.2541	150.898		31.067	139.028		29.838	245.292
			59.6897	143.836		30.4046	138.377		29.8429	134.442		29.8778	133.153		29.877	132.078		29.9887	131.076		39.3467	132.739		30.2707	150.675		31.0836	138.956		29.8547	244.896
			59.7231	143.817		30.4213	138.555		29.8596	134.326		29.8945	133.219		29.8937	132.251		30.0053	131.171		39.37	132.328		30.2874	150.642		31.1003	139.002		29.8714	244.87
			59.7564	143.889		30.4379	138.436		29.8762	134.315		29.9112	132.891		29.9103	132.1		30.0222	131.314		39.3933	132.501		30.3041	150.361		31.1169	139.002		29.888	244.798
			59.7898	143.464		30.4547	138.45		29.8929	134.22		29.9278	133.208		29.927	132.272		30.0388	131.206		39.415	132.551		30.3208	150.03		31.1336	138.935		29.9047	244.815
			59.8231	143.695		30.4713	138.588		29.9096	134.241		29.9445	133.208		29.9437	132.244		30.0555	131.1		39.4383	132.45		30.3375	149.787		31.1502	139.008		29.9214	244.874
			59.8564	143.629		30.4881	138.475		29.9262	134.244		29.9612	133.197		29.9605	132.518		30.0722	131.126		39.4617	132.449		30.3541	149.866		31.1669	138.801		29.9381	245.246
			59.8897	143.593		30.5047	138.264		29.9429	134.161		29.9778	133.276		29.9772	132.247		30.089	131.082		39.485	132.436		30.3708	149.735		31.1836	138.866		29.9547	245.255
			59.9231	143.378		30.5214	138.444		29.9596	134.224		29.9947	133.517		29.9938	132.202		30.1057	131.035		39.5083	132.375		30.3875	149.579		31.2003	138.828		29.9714	244.996
			59.9565	143.584		30.5381	138.461		29.9763	134.244		30.0113	133.269		30.0105	132.237		30.1223	131.158		39.53	132.37		30.4041	149.185		31.217	138.646		29.9881	245.174
			59.9898	143.509		30.5547	138.283		29.993	134.325		30.028	133.227		30.0272	132.238		30.139	131.367		39.5533	132.393		30.4208	149.439		31.2337	138.791		30.0047	245.448
			60.0232	143.556		30.5714	138.452		30.0097	134.244		30.0447	133.466		30.0438	131.821		30.1557	131.198		39.5767	132.416		30.4375	149.405		31.2503	138.76		30.0214	244.929
						30.5881	138.425		30.0264	134.415		30.0613	133.236		30.0607	132.331		30.1725	131.154		39.6	132.297		30.4541	149.227		31.267	138.738		30.0381	244.341
						30.6048	138.607		30.043	134.305		30.078	133.34		30.0773	132.258		30.1892	131.24		39.6217	132.368		30.4708	149.237		31.2837	138.752		30.0547	244.12
						30.6215	138.403		30.0597	134.243		30.0947	133.322		30.094	132.237		30.2058	131.131		39.645	132.439		30.4875	149.471		31.3003	139.033		30.0714	244.023
						30.6381	138.485		30.0763	134.143		30.1113	133.312		30.1107	132.403		30.2227	130.875		39.6683	132.112		30.5041	149.059		31.317	138.787		30.0881	244.132
						30.6548	138.239		30.093	134.129		30.128	133.162		30.1273	132.675		30.2393	131.139		39.6917	132.504		30.5208	149.003		31.3337	138.791		30.1047	244.685
						30.6715	138.287		30.1097	133.792		30.1448	133.307		30.144	132.342		30.256	131.076		39.715	132.533		30.5375	148.966		31.3503	138.755		30.1214	244.056
						30.6881	138.316		30.1263	134.187		30.1615	133.174		30.1608	132.464		30.2727	131.365		39.7367	132.605		30.5541	149.045		31.367	138.763		30.1381	244.674
						30.7048	138.405		30.143	134.112		30.1782	133.203		30.1775	132.57		30.2893	131.066		39.76	132.804		30.5708	148.486		31.3837	138.364		30.1547	244.97
						30.7215	138.013		30.1597	133.968		30.1948	133.264		30.1942	132.457		30.3062	131.204		39.7833	132.774		30.5875	148.787		31.4004	138.745		30.1714	245.324
						30.7381	138.245		30.1763	134.105		30.2115	133.063		30.2108	132.501		30.3228	131.19		39.8067	132.744		30.6041	148.771		31.4171	138.81		30.1881	245.583
						30.7548	138.327		30.193	134.171		30.2282	133.322		30.2275	132.394		30.3395	131.111		39.8283	132.666		30.6208	148.899		31.4337	138.723		30.2048	245.248
						30.7715	138.402		30.2097	134.142		30.2448	133.347		30.2442	132.339		30.3562	130.726		39.8517	132.703		30.6375	148.754		31.4504	138.7		30.2214	244.645
						30.7882	138.247		30.2263	134.261		30.2615	133.3		30.261	132.047		30.3728	131.126		39.875	132.617		30.6541	149.04		31.4671	139.073		30.2382	244.384
						30.8048	138.505		30.243	134.439		30.2783	133.29		30.2777	132.203		30.3897	131.12		39.8983	132.749		30.6708	148.765		31.4837	138.829		30.2548	244.007
						30.8215	138.127		30.2597	134.127		30.295	133.387		30.2943	132.082		30.4063	131.114		39.92	133.158		30.6875	148.711		31.5004	138.708		30.2715	244.019
						30.8382	138.098		30.2764	134.117		30.3117	133.308		30.311	132.02		30.423	131.073		39.9433	132.745		30.7041	148.595		31.5171	138.85		30.2881	243.924
						30.8549	137.995		30.293	134.209		30.3283	133.326		30.3277	132.08		30.4397	131.384		39.9667	132.729		30.7208	148.679		31.5337	138.811		30.3048	243.556
						30.8715	138.193		30.3097	134.238		30.345	133.175		30.3443	132.241		30.4565	131.098		39.99	132.721		30.7375	148.728		31.5504	138.69		30.3215	243.748
						30.8882	138.13		30.3264	134.45		30.3617	133.302		30.3612	132.056		30.4732	131.07		40.0133	132.562		30.7541	148.668		31.5671	138.699		30.3382	243.778
						30.9049	138.091		30.3431	134.206		30.3783	133.149		30.3778	132.181		30.4898	130.939		40.0367	132.741		30.7708	148.633		31.5838	138.705		30.3548	243.805
						30.9215	138.23		30.3597	134.165		30.395	133.385		30.3945	132.09		30.5065	131.124		40.06	132.811		30.7875	148.791		31.6004	138.404		30.3715	244.013
						30.9382	138.191		30.3764	134.22		30.4117	133.29		30.4112	131.98		30.5232	131.206		40.0817	132.793		30.8042	148.467		31.6171	138.624		30.3882	244.436
						30.9549	138.217		30.3931	134.155		30.4285	133.161		30.4278	131.958		30.54	131.145		40.105	132.813		30.8208	148.532		31.6338	138.611		30.4049	244.135
						30.9716	138.23		30.4098	134.095		30.4452	133.271		30.4445	131.925		30.5567	131.192		40.1283	132.906		30.8375	148.539		31.6505	138.596		30.4215	244.208
						30.9883	138.398		30.4264	134.122		30.4618	133.244		30.4613	132.013		30.5733	131.297		40.1533	132.858		30.8542	148.407		31.6671	138.463		30.4382	244.588
						31.0049	138.194		30.4431	134.193		30.4785	133.213		30.478	131.899		30.59	131.156		40.1767	132.437		30.8708	148.04		31.6838	138.765		30.4549	244.287
						31.0216	138.618		30.4598	134.262		30.4952	133.276		30.4947	132.108		30.6068	130.991		40.2	132.649		30.8875	148.419		31.7005	138.378		30.4715	243.731
						31.0383	138.363		30.4765	134.323		30.5118	133.482		30.5115	131.799		30.6235	131.087		40.2233	132.855		30.9042	148.485		31.7171	138.242		30.4882	244.095
						31.055	138.246		30.4931	134.444		30.5285	133.213		30.5282	131.911		30.6402	131.135		40.245	132.774		30.9209	148.455		31.7338	138.307		30.5049	244.575
						31.0717	138.128		30.5098	134.334		30.5452	133.264		30.5448	131.852		30.6568	130.904		40.2683	132.975		30.9375	148.479		31.7505	138.256		30.5215	244.849
						31.0883	138.284		30.5265	134.34		30.562	133.297		30.5615	131.987		30.6737	131.16		40.2917	132.795		30.9542	148.244		31.7671	137.932		30.5383	244.862
						31.105	137.869		30.5431	134.423		30.5787	133.26		30.5782	131.837		30.6903	131.143		40.315	132.71		30.9709	148.465		31.7839	138.165		30.5549	244.517
						31.1216	138.182		30.5598	134.442		30.5953	133.249		30.5948	132.022		30.707	131.162		40.3383	132.82		30.9876	148.456		31.8005	138.271		30.5715	244.585
						31.1383	138.125		30.5765	134.476		30.612	133.281		30.6115	131.844		30.7237	131.117		40.3617	132.839		31.0043	148.366		31.8171	138.091		30.5882	244.689
						31.155	138.361		30.5931	134.393		30.6287	133.247		30.6283	131.848		30.7403	131.21		40.385	132.828		31.0209	148.439		31.8338	138.025		30.6049	244.756
						31.1717	138.208		30.6098	134.444		30.6453	133.048		30.645	131.647		30.7572	131.161		40.4083	132.883		31.0376	148.735		31.8505	138.23		30.6216	244.353
						31.1884	138.476		30.6265	134.23		30.662	133.266		30.6617	131.706		30.7738	131.15		40.4317	133.203		31.0543	148.47		31.8671	137.943		30.6382	244.497
						31.2051	138.252		30.6431	134.349		30.6787	132.829		30.6783	131.788		30.7905	131.057		40.455	132.805		31.0709	148.421		31.8838	137.869		30.6549	244.951
						31.2218	138.173		30.6598	134.293		30.6955	133.165		30.695	131.68		30.8072	131.154		40.4783	132.762		31.0876	148.54		31.9005	138.01		30.6715	245.168
						31.2385	138.155		30.6764	134.213		30.7122	133.178		30.7117	131.775		30.8238	131.238		40.5017	132.926		31.1042	148.306		31.9171	137.787		30.6882	244.793
						31.2551	138.088		30.6931	134.216		30.7288	133.054		30.7283	132.087		30.8407	130.998		40.525	132.561		31.1209	148.25		31.9338	137.813		30.7049	244.616
						31.2718	138.181		30.7098	134.267		30.7455	133.091		30.7452	131.733		30.8573	131.205		40.5483	132.925		31.1376	148.19		31.9505	137.746		30.7216	244.791
						31.2885	138.12		30.7265	134.153		30.7622	133.23		30.7618	131.776		30.874	131.199		40.57	132.756		31.1542	148.243		31.9672	137.75		30.7383	244.921
						31.3051	138.071		30.7431	134.208		30.7788	133.078		30.7785	131.834		30.8907	131.148		40.5933	132.912		31.1709	148.062		31.9838	137.37		30.7549	244.685
						31.3218	138.151		30.7598	134.323		30.7955	132.985		30.7952	131.824		30.9075	131.004		40.6167	132.823		31.1876	148.224		32.0005	137.693		30.7716	244.876
						31.3385	138.171		30.7765	134.221		30.8122	133.36		30.8118	131.39		30.9242	131.098		40.64	132.884		31.2042	148.273		32.0172	137.686		30.7883	245.137
						31.3552	138.262		30.7932	134.361		30.8288	133.059		30.8285	131.844		30.9408	131.108		40.6617	132.876		31.2209	148.262		32.0338	137.666		30.805	245.078
						31.3718	138.323		30.8098	134.195		30.8457	133.114		30.8452	131.885		30.9575	130.96		40.6867	132.761		31.2376	148.254		32.0506	137.636		30.8216	244.853
						31.3885	138.194		30.8265	134.215		30.8623	133.096		30.8618	131.832		30.9743	131.088		40.7083	132.919		31.2543	148.473		32.0672	137.55		30.8382	244.586
						31.4052	138.435		30.8432	134.154		30.879	133.081		30.8785	132.049		30.991	131.228		40.7317	132.845		31.2709	148.328		32.0839	137.713		30.8549	244.564
						31.4219	138.245		30.8598	134.118		30.8957	132.779		30.8953	132.36		31.0077	131.093		40.755	133.014		31.2876	148.351		32.1005	137.689		30.8716	244.531
						31.4386	138.253		30.8765	134.156		30.9123	133.049		30.912	132.17		31.0243	131.111		40.7783	133.211		31.3043	148.264		32.1172	137.775		30.8882	244.02
						31.4552	138.086		30.8931	134.051		30.929	132.992		30.9287	132.186		31.0412	131.25		40.8017	132.907		31.3209	148.262		32.1339	137.677		30.9049	244.249
						31.4719	138.193		30.9098	134.181		30.9457	132.919		30.9453	132.318		31.0578	131.082		40.825	133.022		31.3376	148.025		32.1506	138.131		30.9216	244.571
						31.4886	137.888		30.9265	134.152		30.9623	133.069		30.962	132.205		31.0745	131.117		40.8483	132.996		31.3543	148.296		32.1673	137.705		30.9383	244.81
						31.5053	138.158		30.9432	134.236		30.9792	132.762		30.9787	132.029		31.0912	131.128		40.8717	132.971		31.3709	148.301		32.1839	137.752		30.955	245.204
						31.5219	138.169		30.9599	134.28		30.9958	133.004		30.9955	132.244		31.1078	131.125		40.8933	133.03		31.3876	148.378		32.2006	137.647		30.9717	244.912
						31.5386	138.302		30.9765	134.334		31.0125	133.056		31.0122	132.401		31.1245	131.036		40.9167	132.94		31.4043	148.018		32.2173	137.586		30.9883	244.561
						31.5553	138.265		30.9932	134.252		31.0292	133.042		31.0288	132.198		31.1413	131.118		40.94	132.872		31.4209	148.037		32.234	137.278		31.005	245.253
						31.572	138.417		31.0099	134.456		31.0458	132.979		31.0457	132.446		31.158	131.146		40.9633	132.887		31.4376	147.549		32.2506	137.626		31.0217	244.801
						31.5887	138.329		31.0266	134.319		31.0625	133.089		31.0622	132.457		31.1747	131.229		40.9867	132.993		31.4543	147.507		32.2672	137.493		31.0384	244.846
						31.6054	138.295		31.0432	134.243		31.0792	133.052		31.079	132.448		31.1913	131.142		41.01	133.04		31.471	147.274		32.284	137.293		31.055	244.967
						31.6221	138.288		31.0599	134.314		31.096	133.029		31.0957	132.481		31.2082	131.023		41.0317	132.627		31.4876	147.592		32.3007	137.414		31.0717	244.818
						31.6387	138.27		31.0766	134.154		31.1127	133.036		31.1123	132.739		31.2248	131.051		41.055	132.961		31.5043	147.436		32.3173	137.343		31.0884	244.552
						31.6555	138.324		31.0932	134.548		31.1293	133.11		31.129	132.547		31.2415	131.052		41.0783	133.194		31.5209	147.497		32.334	137.324		31.105	244.599
						31.6721	138.286		31.1099	134.135		31.146	133.071		31.1457	132.536		31.2583	130.934		41.1017	133.053		31.5376	147.384		32.3507	137.351		31.1217	244.457
						31.6888	138.323		31.1266	134.19		31.1627	133.069		31.1623	132.54		31.275	131.11		41.125	133.02		31.5543	147.773		32.3674	137.665		31.1384	244.643
						31.7055	138.218		31.1433	134.268		31.1793	133.065		31.179	132.519		31.2917	131.504		41.1483	132.939		31.5709	147.37		32.3841	137.244		31.155	245.187
						31.7222	138.221		31.1599	134.223		31.196	132.974		31.1958	132.37		31.3083	131.083		41.17	133.046		31.5876	147.375		32.4007	137.243		31.1717	244.956
						31.7389	138.196		31.1766	134.185		31.2127	133.065		31.2125	132.642		31.325	131.083		41.1933	132.983		31.6043	147.252		32.4174	137.244		31.1884	244.352
						31.7556	138.282		31.1932	134.256		31.2293	132.984		31.2292	132.626		31.3418	131.01		41.2167	132.953		31.621	147.262		32.434	137.209		31.2051	244.032
						31.7723	138.221		31.2099	134.259		31.246	132.958		31.2458	132.531		31.3585	131.078		41.2383	133.024		31.6376	146.84		32.4507	136.99		31.2217	243.864
						31.789	137.982		31.2266	134.115		31.2628	132.991		31.2627	132.641		31.3752	131.035		41.2617	133.011		31.6543	147.202		32.4674	137.205		31.2384	243.4
						31.8056	138.182		31.2433	134.262		31.2795	132.697		31.2793	132.42		31.3918	131.096		41.285	133.052		31.671	147.036		32.4841	137.208		31.2551	243.941
						31.8223	138.283		31.2599	134.305		31.2962	133.032		31.296	132.367		31.4087	131.143		41.3067	132.916		31.6877	146.88		32.5008	137.185		31.2717	243.974
						31.8389	138.101		31.2766	134.318		31.3128	133.04		31.3127	132.345		31.4253	131.25		41.33	132.506		31.7043	146.718		32.5174	137.291		31.2884	243.963
						31.8556	138.168		31.2933	134.332		31.3295	133.079		31.3293	132.513		31.442	131.132		41.3533	132.883		31.721	146.985		32.5341	137.235		31.3051	243.716
						31.8723	138.035		31.31	134.374		31.3462	133.072		31.346	132.36		31.4587	131.07		41.375	132.977		31.7377	146.576		32.5508	137.246		31.3218	243.923
						31.889	138.235		31.3266	134.262		31.363	133.356		31.3627	132.605		31.4753	131.135		41.3983	132.923		31.7543	146.472		32.5674	137.244		31.3384	244.101
						31.9057	138.29		31.3433	134.332		31.3797	133.054		31.3793	132.485		31.4922	131.15		41.42	133.163		31.771	146.236		32.5841	137.424		31.3551	243.724
						31.9223	138.345		31.36	134.512		31.3963	132.953		31.396	132.453		31.5088	130.926		41.4433	132.828		31.7877	146.439		32.6008	137.289		31.3718	243.685
						31.939	138.149		31.3766	134.405		31.413	133.051		31.4128	132.391		31.5255	131.171		41.4667	132.755		31.8046	146.287		32.6174	137.406		31.3884	243.874
						31.9557	138.223		31.3933	134.669		31.4297	132.792		31.4295	132.476		31.5422	131.205		41.49	132.907		31.8213	146.451		32.6341	137.234		31.4051	244.075
						31.9724	138.271		31.4099	134.342		31.4463	132.837		31.4462	132.437		31.5588	131.1		41.5117	132.874		31.838	146.429		32.6508	137.168		31.4218	244.206
						31.989	138.244		31.4267	134.336		31.4632	132.968		31.4628	132.371		31.5757	131.163		41.535	132.87		31.8546	146.501		32.6674	136.935		31.4384	244.403
						32.0057	138.375		31.4435	134.342		31.4798	133.042		31.4795	132.279		31.5923	131.458		41.5567	132.93		31.8713	146.361		32.6841	137.183		31.4551	244.89
						32.0224	138.203		31.4602	134.375		31.4965	132.88		31.4963	132.242		31.609	131.136		41.5817	133.033		31.888	146.451		32.7008	137.094		31.4718	245.125
						32.039	138.255		31.4768	134.248		31.5132	133.017		31.513	132.151		31.6257	131.161		41.605	132.916		31.9046	146.43		32.7175	137.055		31.4884	245.082
						32.0557	138.11		31.4935	134.489		31.5298	133.032		31.5297	132.081		31.6423	131.223		41.6267	132.464		31.9213	146.411		32.7341	137.06		31.5051	245.032
						32.0724	138.219		31.5102	134.361		31.5465	133.025		31.5463	132.064		31.6592	131.119		41.65	132.842		31.938	146.154		32.7508	137.24		31.5218	245.112
						32.089	137.888		31.5269	134.239		31.5632	133.102		31.563	131.917		31.6758	130.949		41.6717	132.838		31.9547	146.497		32.7675	136.982		31.5384	245.827
						32.1057	138.225		31.5435	134.581		31.5798	133.127		31.5797	132.102		31.6927	131.127		41.695	132.806		31.9713	146.416		32.7842	137.042		31.5551	245.601
						32.1224	138.162		31.5602	134.448		31.5965	133.077		31.5965	131.977		31.7092	131.086		41.7183	133.029		31.988	146.343		32.8008	137.07		31.5718	245.795
						32.1391	138.131		31.5769	134.47		31.6132	133.105		31.6132	131.998		31.726	130.842		41.74	132.715		32.0047	146.527		32.8175	137.031		31.5885	245.808
						32.1557	138.046		31.5936	134.484		31.63	133.146		31.6298	131.928		31.7427	131.127		41.765	132.619		32.0213	146.917		32.8342	136.932		31.6051	245.594
						32.1725	138.553		31.6103	134.738		31.6467	133.146		31.6465	132.053		31.7593	131.034		41.7867	132.708		32.038	146.449		32.8508	136.955		31.6218	245.293
						32.1891	138.152		31.6269	134.431		31.6633	133.293		31.6633	131.535		31.776	131.001		41.81	132.704		32.0547	146.348		32.8675	136.957		31.6384	245.887
						32.2058	138.068		31.6436	134.511		31.68	133.021		31.68	131.768		31.7928	131.132		41.8317	132.696		32.0713	146.44		32.8842	136.73		31.6551	245.964
						32.2225	138.115		31.6603	134.524		31.6967	132.946		31.6967	131.59		31.8095	131.351		41.855	132.817		32.088	146.328		32.9008	136.887		31.6718	246.236
						32.2392	138.175		31.6769	134.516		31.7133	132.898		31.7133	131.844		31.8262	131.065		41.8783	132.675		32.1047	145.913		32.9175	136.579		31.6885	246.172
						32.2559	137.82		31.6936	134.635		31.73	133.04		31.73	131.607		31.8428	131.11		41.9	132.671		32.1213	146.177		32.9342	136.847		31.7051	246.425
						32.2725	138.221		31.7103	134.435		31.7467	132.83		31.7467	132.023		31.8597	131.126		41.9233	132.687		32.1381	146.224		32.9509	136.77		31.7218	246.985
						32.2892	138.213		31.7269	134.531		31.7635	132.994		31.7635	131.926		31.8763	131.167		41.9467	132.704		32.1547	146.436		32.9675	136.789		31.7385	247.165
						32.3058	137.968		31.7436	134.368		31.7802	132.899		31.7802	131.78		31.893	130.647		41.9683	132.883		32.1714	146.337		32.9842	136.75		31.7552	246.512
						32.3225	138.342		31.7603	134.383		31.7968	132.963		31.7968	131.686		31.9097	131.049		41.9917	132.781		32.188	146.604		33.0009	136.755		31.7719	247.149
						32.3392	138.197		31.777	134.057		31.8135	132.895		31.8135	132.099		31.9265	131.152		42.015	133.058		32.2047	146.366		33.0175	136.643		31.7885	246.402
						32.3559	138.235		31.7937	134.57		31.8302	132.975		31.8302	132.069		31.9432	131.141		42.0367	132.744		32.2214	146.353		33.0342	136.686		31.8052	245.647
						32.3726	138.305		31.8103	134.443		31.8468	132.915		31.8468	132.174		31.9598	131.19		42.06	132.568		32.2381	146.219		33.0509	136.945		31.8219	245.724
						32.3893	138.732		31.827	134.488		31.8635	132.883		31.8635	132.33		31.9767	131.642		42.0833	132.725		32.2547	146.391		33.0676	136.633		31.8386	245.603
						32.406	138.336		31.8437	134.5		31.8802	132.743		31.8803	132.146		31.9933	131.092		42.105	132.7		32.2714	146.327		33.0842	136.622		31.8552	245.522
						32.4226	138.361		31.8603	134.495		31.8968	132.818		31.897	132.214		32.01	131.155		42.1283	132.684		32.2881	146.339		33.1009	136.484		31.8719	245.888
						32.4393	138.418		31.877	134.293		31.9137	132.852		31.9137	132.334		32.0268	131.197		42.1517	132.649		32.3048	146.295		33.1176	136.442		31.8885	245.82
						32.456	138.352		31.8937	134.279		31.9303	132.823		31.9303	132.353		32.0435	131.216		42.175	132.567		32.3214	146.646		33.1342	135.969		31.9052	246.14
						32.4726	138.069		31.9103	134.402		31.947	132.886		31.947	132.422		32.0602	130.796		42.1983	132.584		32.3381	146.272		33.1509	136.365		31.9219	246.372
						32.4894	138.413		31.927	134.166		31.9637	132.749		31.9637	132.752		32.0768	131.134		42.22	132.538		32.3548	146.228		33.1676	136.401		31.9385	246.225
						32.5061	138.371		31.9437	134.234		31.9803	132.88		31.9803	132.608		32.0937	131.184		42.2433	132.47		32.3714	146.211		33.1842	136.274		31.9552	246.44
						32.5227	138.238		31.9603	134.115		31.997	132.951		31.9972	132.592		32.1103	131.244		42.2667	132.518		32.3881	146.232		33.2009	136.308		31.9719	246.771
						32.5394	138.305		31.977	134.087		32.0137	133.017		32.0138	132.591		32.127	131.245		42.29	132.454		32.4048	145.843		33.2176	136.697		31.9886	247.101
						32.556	138.385		31.9937	133.67		32.0303	132.99		32.0305	132.675		32.1437	131.379		42.3117	132.718		32.4214	146.264		33.2343	136.359		32.0053	246.766
						32.5728	138.401		32.0103	133.96		32.047	133.313		32.0472	132.366		32.1605	131.235		42.335	132.412		32.4381	146.259		33.2509	136.231		32.022	246.29
						32.5894	138.401		32.027	133.88		32.0637	132.916		32.0638	132.698		32.1772	131.303		42.3583	132.319		32.4548	146.359		33.2676	136.324		32.0386	246.368
						32.6061	138.622		32.0437	133.813		32.0805	132.933		32.0807	132.641		32.194	131.008		42.3817	132.548		32.4714	146.232		33.2843	136.233		32.0553	245.498
						32.6228	138.37		32.0603	133.726		32.0972	132.839		32.0973	132.647		32.2107	131.183		42.405	132.534		32.4881	146.178		33.301	136.1		32.072	245.52
						32.6395	138.379		32.077	133.866		32.1138	132.89		32.114	132.792		32.2275	131.22		42.4283	132.447		32.5048	146.26		33.3176	136.126		32.0886	245.585
						32.6561	138.468		32.0937	133.777		32.1305	132.637		32.1307	132.71		32.2442	131.24		42.4517	132.539		32.5217	146.15		33.3343	136.16		32.1053	245.419
						32.6728	138.343		32.1103	133.924		32.1472	132.943		32.1475	132.755		32.261	131.251		42.475	132.508		32.5383	146.026		33.351	135.848		32.122	245.408
						32.6895	138.305		32.127	133.865		32.1638	132.888		32.1642	132.525		32.2777	131.635		42.4967	132.618		32.555	146.261		33.3676	136.292		32.1386	244.97
						32.7062	138.393		32.1437	133.932		32.1805	132.98		32.1808	132.673		32.2943	131.291		42.52	132.513		32.5717	146.206		33.3843	136.15		32.1553	245.191
						32.7229	138.39		32.1604	134.077		32.1972	132.972		32.1975	132.336		32.3112	131.339		42.5417	132.489		32.5883	146.261		33.401	136.099		32.172	245.306
						32.7396	138.325		32.177	134.045		32.2138	133.183		32.2142	132.331		32.3278	131.331		42.565	132.662		32.605	146.331		33.4177	136.095		32.1887	245.398
						32.7562	138.467		32.1937	134.01		32.2307	133.046		32.2308	132.173		32.3445	131.32		42.5883	132.473		32.6217	146.184		33.4344	136.263		32.2054	245.214
						32.7729	138.44		32.2104	133.933		32.2473	133.126		32.2475	132.06		32.3613	131.017		42.61	132.71		32.6384	146.331		33.451	136.083		32.222	245.623
						32.7895	138.517		32.2271	134.05		32.264	133.179		32.2642	131.621		32.378	131.161		42.6333	132.289		32.6551	146.31		33.4677	136.087		32.2387	245.404
						32.8062	138.519		32.2437	133.803		32.2807	133.142		32.281	132.19		32.3947	131.306		42.6567	132.059		32.6717	146.247		33.4844	136.08		32.2554	245.457
						32.8229	138.523		32.2604	133.823		32.2973	133.008		32.2977	132.194		32.4115	131.121		42.6783	132.372		32.6884	146.198		33.501	135.924		32.2721	244.96
						32.8397	138.452		32.2771	133.793		32.314	133.067		32.3143	132.281		32.4282	131.155		42.705	132.274		32.7051	146.239		33.5177	136.282		32.2887	244.772
						32.8563	138.255		32.2937	133.924		32.3307	133.067		32.331	132.296		32.4448	131.534		42.7267	132.36		32.7218	146.011		33.5344	135.995		32.3054	245.156
						32.873	138.439		32.3104	133.816		32.3473	132.778		32.3477	132.667		32.4615	131.226		42.75	132.314		32.7385	146.022		33.5511	135.982		32.3221	244.941
						32.8896	138.359		32.3271	133.689		32.364	133.123		32.3643	132.209		32.4783	131.259		42.7733	132.422		32.7551	146.165		33.5677	136.137		32.3387	244.882
						32.9063	138.272		32.3437	133.711		32.3808	133.129		32.381	132.148		32.495	131.348		42.795	132.331		32.7718	145.973		33.5844	136.047		32.3554	245.11
						32.923	138.387		32.3604	133.836		32.3975	133.177		32.3978	132.195		32.5118	131.24		42.8183	132.399		32.7884	145.872		33.6011	135.826		32.3721	245.209
						32.9396	138.569		32.3771	133.977		32.4142	133.184		32.4145	131.97		32.5285	130.962		42.8417	132.475		32.8051	145.896		33.6178	135.973		32.3888	244.919
						32.9564	138.442		32.3937	133.96		32.4308	133.645		32.4312	131.633		32.5452	131.115		42.8633	132.494		32.8218	145.939		33.6345	136.007		32.4055	245.086
						32.973	138.412		32.4104	133.975		32.4475	133.23		32.4478	131.624		32.562	131.247		42.8867	132.381		32.8385	145.847		33.6511	135.83		32.4221	245.548
						32.9897	138.625		32.4271	133.938		32.4642	133.145		32.4645	131.561		32.5787	131.07		42.91	132.254		32.8551	145.849		33.6678	135.965		32.4388	244.821
						33.0064	138.378		32.4438	134.038		32.4808	133.22		32.4812	131.761		32.5953	131.119		42.9333	132.484		32.8718	145.947		33.6844	136		32.4555	244.549
						33.0231	138.336		32.4604	133.732		32.4975	133.27		32.498	131.582		32.6122	131.261		42.955	132.466		32.8884	145.783		33.7011	136.095		32.4722	244.538
						33.0397	138.205		32.4771	133.943		32.5142	133.185		32.5147	131.927		32.6288	131.233		42.9783	132.468		32.9051	145.793		33.7178	135.888		32.4888	245.109
						33.0564	138.43		32.4937	133.856		32.531	133.163		32.5313	131.758		32.6455	131.264		43.0017	132.503		32.9218	145.675		33.7345	136.083		32.5055	245.359
						33.0731	137.954		32.5104	133.824		32.5477	133.125		32.548	131.731		32.6622	131.327		43.025	132.478		32.9385	145.459		33.7512	136.009		32.5222	245.226
						33.0898	138.442		32.5271	133.939		32.5643	133.057		32.5647	131.842		32.679	131.26		43.0483	132.488		32.9551	145.394		33.7679	136.12		32.5389	245.493
						33.1064	138.432		32.5438	133.879		32.581	133.196		32.5813	131.799		32.6957	131.204		43.07	132.47		32.9718	145.362		33.7845	136.128		32.5556	245.498
						33.1231	138.337		32.5604	133.952		32.5977	133.197		32.5982	131.706		32.7125	131.251		43.0933	132.522		32.9885	145.459		33.8012	136.158		32.5722	245.353
						33.1398	138.381		32.5771	134.005		32.6143	133.256		32.6148	131.758		32.7292	131.207		43.1167	132.574		33.0052	145.302		33.8178	136.421		32.5889	245.381
						33.1566	138.802		32.5938	134.102		32.631	133.276		32.6315	131.747		32.7458	131.196		43.1383	132.492		33.0218	145.405		33.8345	136.124		32.6056	245.328
						33.1732	138.417		32.6104	133.976		32.6478	133.497		32.6482	131.729		32.7627	131.258		43.1617	132.901		33.0385	145.429		33.8512	136.065		32.6223	244.89
						33.1899	138.326		32.6271	133.944		32.6645	133.367		32.6648	131.661		32.7793	131.227		43.1833	132.598		33.0552	145.42		33.8678	136.081		32.639	244.59
						33.2066	138.28		32.6438	133.966		32.6812	133.274		32.6815	131.744		32.796	131.258		43.2067	132.237		33.0718	145.349		33.8845	136.02		32.6556	244.46
						33.2233	138.346		32.6604	133.954		32.6978	133.336		32.6982	132.011		32.8127	131.203		43.23	132.635		33.0885	145.149		33.9012	135.758		32.6723	244.24
						33.2399	137.953		32.6771	134.169		32.7145	133.317		32.7148	131.622		32.8295	131.097		43.2517	132.413		33.1052	145.278		33.9179	136.046		32.6889	244.546
						33.2566	138.301		32.6938	133.965		32.7312	133.145		32.7317	131.501		32.8462	131.1		43.275	132.634		33.1219	145.2		33.9346	136.013		32.7056	244.003
						33.2733	138.264		32.7105	134.053		32.7478	133.227		32.7483	131.417		32.863	131.238		43.2983	132.79		33.1385	145.014		33.9512	135.869		32.7223	244.167
						33.29	138.347		32.7272	133.902		32.7645	133.313		32.765	131.288		32.8795	131.145		43.3217	132.651		33.1552	145.112		33.9679	135.976		32.739	244.026
						33.3067	138.266		32.7438	133.962		32.7813	133.242		32.7817	131.197		32.8963	131.108		43.3433	132.658		33.1718	145.172		33.9846	135.911		32.7556	244.063
						33.3233	138.596		32.7605	133.557		32.798	133.336		32.7983	131.227		32.913	131.54		43.3667	132.638		33.1885	144.922		34.0012	135.955		32.7723	243.93
						33.34	138.208		32.7771	134.044		32.8147	133.103		32.8152	131.074		32.9297	131.221		43.39	132.491		33.2052	144.787		34.0179	135.967		32.789	244.142
						33.3567	138.199		32.7938	133.973		32.8313	133.187		32.8318	131.149		32.9465	131.186		43.4133	132.51		33.2219	144.832		34.0346	136.269		32.8056	243.939
						33.3734	138.278		32.8105	133.948		32.848	133.259		32.8485	131.081		32.9632	131.082		43.4367	132.579		33.2386	144.526		34.0512	136.014		32.8223	245.046
						33.3901	138.218		32.8272	134.006		32.8647	133.235		32.8652	131.393		32.9798	131.214		43.46	132.851		33.2552	144.136		34.0679	135.943		32.839	245.334
						33.4067	138.236		32.8438	134.052		32.8813	133.087		32.8818	131.055		32.9965	131.147		43.4833	132.485		33.2719	144.284		34.0846	136.041		32.8557	245.343
						33.4234	138.136		32.8605	134.108		32.898	133.32		32.8985	130.59		33.0133	131.351		43.5067	132.157		33.2886	144.401		34.1012	136.01		32.8723	245.745
						33.4401	138.213		32.8772	134.002		32.9147	133.186		32.9152	130.589		33.03	131.274		43.5283	132.546		33.3052	144.285		34.1179	136.199		32.889	245.702
						33.4568	138.335		32.8938	134.144		32.9313	133.172		32.9318	130.597		33.0467	131.603		43.5517	132.513		33.3219	144.484		34.1346	136.037		32.9057	244.967
						33.4734	138.16		32.9105	133.998		32.9482	133.202		32.9485	130.261		33.0635	131.19		43.575	132.552		33.3386	144.375		34.1512	136.109		32.9223	244.857
						33.4901	138.104		32.9272	134.018		32.9648	133.217		32.9653	130.652		33.0802	131.228		43.5983	132.717		33.3553	144.478		34.1679	135.961		32.939	245.865
						33.5068	138.077		32.9439	133.99		32.9815	133.184		32.982	130.712		33.0968	131.236		43.6217	132.479		33.3719	144.559		34.1846	136.027		32.9557	246.729
						33.5234	138.015		32.9605	134.008		32.9982	133.314		32.9987	130.744		33.1135	131.168		43.6433	132.45		33.3886	144.856		34.2013	136.161		32.9723	246.964
						33.5401	137.871		32.9772	133.643		33.0148	133.307		33.0153	130.744		33.1302	130.83		43.6667	132.494		33.4052	144.562		34.2179	136.121		32.989	246.453
						33.5568	137.967		32.9939	133.985		33.0315	133.091		33.032	130.991		33.1468	131.203		43.69	132.469		33.4219	144.626		34.2346	136.039		33.0057	246.005
						33.5735	137.93		33.0105	133.925		33.0482	133.249		33.0487	130.554		33.1637	131.151		43.7133	132.447		33.4386	144.641		34.2513	136.167		33.0223	245.406
						33.5902	137.806		33.0272	133.961		33.0648	133.354		33.0655	130.502		33.1803	131.264		43.7367	132.419		33.4552	144.782		34.268	136.039		33.039	245.349
						33.6069	137.933		33.0439	133.913		33.0815	133.349		33.0822	130.363		33.197	131.264		43.7583	132.393		33.472	144.418		34.2846	136.145		33.0557	245.701
						33.6236	137.851		33.0605	134.327		33.0982	133.255		33.0988	130.442		33.2137	131.484		43.7817	132.467		33.4886	144.635		34.3013	136.035		33.0724	245.864
						33.6402	137.877		33.0772	133.952		33.1148	133.673		33.1155	130.219		33.2305	131.195		43.805	132.003		33.5053	144.663		34.318	136.007		33.089	245.424
						33.6569	137.941		33.0939	134.016		33.1315	133.319		33.1322	130.603		33.2472	131.199		43.8283	132.394		33.5219	144.732		34.3347	136.008		33.1057	245.144
						33.6736	138.047		33.1105	134.01		33.1483	133.43		33.1488	130.748		33.2638	131.089		43.8517	132.512		33.5386	144.701		34.3513	136.023		33.1223	245.102
						33.6902	137.967		33.1272	133.867		33.165	133.183		33.1655	131.005		33.2805	131.222		43.875	132.445		33.5553	144.895		34.368	136.009		33.139	245.189
						33.7069	137.992		33.1439	133.585		33.1817	133.4		33.1823	130.902		33.2973	131.041		43.8983	132.562		33.5719	144.468		34.3847	136.032		33.1557	244.952
						33.7236	137.91		33.1606	133.803		33.1983	133.195		33.199	131.046		33.314	131.206		43.92	132.531		33.5886	144.597		34.4013	136.073		33.1724	245.596
						33.7403	137.911		33.1772	133.726		33.215	133.262		33.2157	130.882		33.3307	131.15		43.9433	132.476		33.6053	144.672		34.418	135.575		33.189	245.694
						33.7569	137.751		33.1939	133.521		33.2317	133.37		33.2323	130.828		33.3473	131.304		43.9667	132.518		33.622	144.709		34.4346	135.991		33.2057	245.778
						33.7736	137.911		33.2106	133.746		33.2483	133.456		33.249	130.507		33.364	131.184		43.99	132.564		33.6386	144.565		34.4513	135.968		33.2224	245.463
						33.7903	137.987		33.2272	133.834		33.2652	133.394		33.2657	130.767		33.3808	131.28		44.0117	132.668		33.6553	144.755		34.468	135.963		33.239	245.486
						33.807	137.842		33.2439	133.892		33.2818	133.373		33.2825	130.604		33.3975	131.227		44.0367	132.634		33.672	144.8		34.4847	135.973		33.2557	245.416
						33.8237	137.874		33.2606	133.981		33.2985	133.364		33.2992	130.69		33.4142	131.205		44.0583	132.209		33.6887	144.671		34.5014	136.28		33.2724	245.677
[truncated: 3,629 more rows]

## Sheet: Fig1e
	5th cycle			6th cycle			12th cycle			13th cycle
Time (min)	r_xx (Ohm)		Time (min)	r_xx (Ohm)		Time (min)	r_xx (Ohm)		Time (min)	r_xx (Ohm)
3.26792e-05	329.774		3.26157e-05	313.21		0.00166333	271.728		5e-06	284.982
0.0166731	329.558		0.0333603	313.095		0.02333	271.795		0.033365	284.993
0.0333455	329.698		0.0667046	313.278		0.0416633	271.764		0.0666767	285.051
0.0500157	329.476		0.100032	313.41		0.0616633	271.917		0.10002	284.889
0.0671864	329.524		0.134141	313.315		0.0816633	271.656		0.133348	285.08
0.0838423	329.401		0.167502	313.248		0.101663	271.342		0.166693	285.063
0.100514	329.522		0.20083	313.166		0.121663	271.683		0.20002	284.929
0.117188	329.433		0.234158	313.121		0.141663	271.813		0.233348	284.914
0.133842	329.541		0.267502	313.132		0.161663	271.628		0.266692	284.678
0.150515	329.61		0.300847	313.144		0.181663	271.721		0.30002	285.092
0.167202	329.41		0.334157	313.127		0.201663	271.609		0.333347	284.987
0.183859	329.692		0.367501	313.14		0.221663	271.673		0.366692	284.987
0.20053	329.63		0.400846	312.933		0.241663	271.759		0.400018	285.143
0.217355	329.541		0.434157	312.995		0.26333	271.696		0.43338	284.902
0.233862	329.683		0.467502	313.123		0.28333	271.692		0.466723	285.035
0.250533	329.955		0.500862	313.178		0.30333	271.647		0.500052	284.952
0.267212	329.613		0.534189	313.001		0.321663	271.805		0.516707	284.901
0.283902	329.562		0.567517	313.058		0.34333	271.714		0.53338	284.916
0.300541	329.351		0.600845	313.255		0.36333	271.714		0.550052	285.023
0.31723	329.544		0.634189	313.111		0.381663	271.773		0.566723	285.456
0.333902	329.257		0.6675	313.125		0.401663	271.404		0.583378	285.096
0.350558	329.495		0.700861	313.108		0.421663	271.743		0.600035	285.006
0.367263	329.43		0.73419	313.089		0.441663	271.969		0.725648	284.913
0.383921	329.806		0.76752	313.295		0.461663	271.75		0.742305	284.94
0.400579	329.454		0.800894	313.163		0.481663	271.791		0.758978	284.96
0.417251	329.575		0.834222	313.279		0.501663	271.634		0.775633	285.005
0.433908	329.504		0.867583	313.288		0.521663	271.751		0.79232	284.952
0.450599	329.43		0.900912	313.394		0.54333	271.755		0.808975	285.008
0.467287	328.933		0.934274	313.521		0.56333	271.706		0.825647	284.749
0.483928	329.317		0.967632	313.556		0.581663	271.675		0.84232	284.901
0.500616	329.32		1.00099	313.536		0.601663	271.717		0.858995	285.024
0.517273	329.456		1.03432	313.584		0.621663	271.806		0.87568	284.854
0.533959	329.392		1.06768	313.622		0.641663	271.733		0.892355	284.955
0.550631	329.572		1.10101	313.739		0.66333	271.572		0.909025	285.305
0.567303	329.33		1.13435	313.635		0.68333	271.733		0.925698	284.901
0.583959	329.378		1.1677	313.507		0.70333	271.618		0.942355	284.836
0.600648	329.123		1.20104	313.545		0.721663	271.734		0.959025	285.099
0.61732	329.259		1.23437	313.549		0.74333	272.166		0.975697	284.978
0.633991	329.455		1.26773	313.514		0.769997	271.795		0.992368	284.637
0.650647	329.445		1.30104	313.627		0.79333	271.718		1.00903	284.936
0.667321	329.411		1.33435	313.552		0.81333	271.724		1.02571	284.981
0.683992	329.561		1.36771	313.611		0.834997	271.663		1.04237	284.853
0.700663	329.198		1.40106	313.293		0.854997	271.755		1.05904	284.94
0.717337	329.137		1.4344	313.545		0.874997	271.987		1.07571	284.979
0.733992	329.161		1.46775	313.187		0.894997	271.769		1.09237	284.939
0.750696	329.263		1.50107	313.395		0.914997	271.664		1.10904	285.009
0.767352	329.07		1.5344	313.626		0.934997	271.874		1.12573	285.262
0.78399	329.23		1.56773	313.44		0.956663	271.943		1.14238	284.97
0.800679	329.2		1.60107	313.26		0.976663	271.812		1.15906	284.989
0.817335	329.14		1.63444	313.381		0.996663	271.791		1.17573	285.071
0.834004	329.314		1.66776	313.476		1.01666	271.751		1.19239	284.962
0.850659	329.303		1.70109	313.471		1.04	271.466		1.21326	284.886
0.86733	329.197		1.73442	313.594		1.06166	271.781		1.22992	284.923
0.883995	329.396		1.76776	313.384		1.08166	271.566		1.24657	284.535
0.900683	329.125		1.80109	313.471		1.10166	271.73		1.26326	284.931
0.917355	329.39		1.83443	313.539		1.12166	272.027		1.27993	284.985
0.934011	329.589		1.86778	313.548		1.14166	271.888		1.29659	284.821
0.950666	329.488		1.90111	313.397		1.16166	271.777		1.31329	284.961
0.967358	329.433		1.93445	313.661		1.18166	271.801		1.32995	284.902
0.983999	329.517		1.96778	313.49		1.20166	271.748		1.3466	285.023
1.00069	329.271		2.00112	313.564		1.22333	271.824		1.36329	284.988
1.01736	328.849		2.03447	313.411		1.24333	271.818		1.37997	285.323
1.03403	329.397		2.06781	313.551		1.26333	271.848		1.39665	285.109
1.05072	329.367		2.10114	313.486		1.28333	271.874		1.41331	284.993
1.06737	329.394		2.13448	313.333		1.30333	271.806		1.42998	284.97
1.08405	329.356		2.16783	313.427		1.32333	271.741		1.44665	284.884
1.10072	329.404		2.20119	313.199		1.345	271.641		1.46331	284.541
1.11738	329.413		2.23452	313.444		1.375	271.784		1.47998	284.926
1.13405	329.338		2.26786	313.558		1.39333	271.945		1.49665	284.88
1.15072	329.051		2.30117	313.571		1.415	271.875		1.51334	284.856
1.16738	329.469		2.3345	313.505		1.43666	271.76		1.53001	284.942
1.18408	329.372		2.36782	313.557		1.45666	271.844		1.54667	285.257
1.20075	329.486		2.40119	313.315		1.47666	271.754		1.56337	284.954
1.21739	329.41		2.43452	313.362		1.49666	271.718		1.58003	284.959
1.23407	329.635		2.46784	313.425		1.51666	271.948		1.5967	285.174
1.25076	329.309		2.50119	313.47		1.53666	271.854		1.61337	284.926
1.26739	329.337		2.53451	313.332		1.55666	271.809		1.63006	284.972
1.28406	329.143		2.56786	313.437		1.57666	271.797		1.64672	284.971
1.30075	329.284		2.60119	313.458		1.59833	271.639		1.66341	284.923
1.31741	329.299		2.6345	313.529		1.61833	271.776		1.68006	284.646
1.33406	329.266		2.66784	313.716		1.63833	272.048		1.69672	284.892
1.35073	329.168		2.70122	313.628		1.65666	271.744		1.71339	284.865
1.36741	329.27		2.73456	313.496		1.67666	271.9		1.73008	284.937
1.38407	329.054		2.76789	313.56		1.69833	271.744		1.74675	284.925
1.40074	328.934		2.80124	313.584		1.72	271.596		1.76341	285.331
1.4174	329.183		2.83456	313.393		1.74	271.807		1.78008	284.954
1.43407	329.165		2.86792	313.533		1.76	271.919		1.79677	285.058
1.45076	329.357		2.90125	313.384		1.78	271.847		1.81344	285.134
1.46742	329.213		2.9346	313.465		1.8	271.829		1.83011	284.983
1.48409	329.317		2.96794	313.349		1.82166	271.816		1.84676	284.577
1.50075	329.192		3.00127	313.68		1.84166	271.848		1.86344	285.038
1.51742	329.409		3.03459	313.603		1.86166	271.884		1.88009	284.966
1.53411	329.043		3.06797	313.646		1.88166	271.773		1.89678	284.872
1.55078	329.315		3.1013	313.564		1.90166	271.764		1.91344	285.034
1.56745	329.187		3.13464	313.688		1.92166	271.789		1.93011	285.219
1.58416	329.354		3.16796	313.674		1.94166	271.785		1.94681	285.041
1.60082	329.332		3.2013	313.566		1.96166	271.735		1.96346	285.132
1.61748	329.683		3.23466	313.639		1.98166	271.572		1.98012	285.286
1.63419	329.12		3.26801	313.724		2.00166	271.755		1.99679	285.109
1.65086	329.147		3.30133	313.265		2.02	271.706		2.01349	284.981
1.66752	329.324		3.33468	313.697		2.04	271.813		2.03014	285.021
1.68421	329.356		3.36801	313.702		2.06	272.07		2.04679	285.054
1.70086	328.867		3.40133	313.626		2.08	271.823		2.06345	284.685
1.71755	329.229		3.43468	313.349		2.1	271.788		2.08017	284.986
1.73427	329.197		3.468	313.591		2.12	271.69		2.0968	284.901
1.7509	329.365		3.50135	313.412		2.14	271.825		2.11349	284.983
1.76757	329.25		3.53468	313.469		2.16	271.814		2.13019	285.098
1.78424	329.519		3.56802	313.555		2.17833	271.824		2.14684	285.44
1.80091	329.269		3.60135	313.764		2.2	271.781		2.16354	285.064
1.81757	329.216		3.63469	313.577		2.22	271.739		2.18024	285.032
1.83423	328.893		3.66802	313.459		2.24	271.684		2.1969	284.979
1.85091	329.038		3.70133	313.41		2.26166	271.686		2.21357	285.032
1.86757	329.055		3.73469	313.736		2.28166	271.615		2.23027	284.587
1.88423	329.141		3.76802	313.755		2.30166	271.785		2.24692	284.986
1.9009	329.256		3.80137	313.65		2.32166	271.696		2.2636	285.012
1.91759	329.353		3.83469	313.636		2.34166	271.804		2.28032	285.184
1.93426	329.37		3.86802	313.575		2.36166	271.636		2.29697	285.038
1.95093	329.517		3.90138	313.572		2.38166	271.701		2.31364	285.002
1.96761	329.364		3.93469	313.389		2.40166	271.803		2.33034	285.057
1.98424	329.283		3.96804	313.32		2.42166	271.839		2.347	284.936
2.00093	329.832		4.00136	313.441		2.44166	271.856		2.36365	284.801
2.01761	329.312		4.03471	313.579		2.46	271.824		2.38035	284.902
2.03426	329.315		4.06804	313.431		2.48166	271.779		2.397	284.915
2.05095	329.194		4.1014	313.67		2.50333	271.982		2.41367	284.925
2.06762	329.274		4.13471	313.466		2.525	271.942		2.43035	284.943
2.08429	328.894		4.16807	313.593		2.54333	271.882		2.447	285.375
2.10098	329.096		4.20141	313.481		2.56333	271.853		2.46369	284.995
2.11766	329.3		4.23474	313.623		2.58333	271.757		2.48035	284.969
2.13431	329.24		4.2681	313.495		2.60333	271.807		2.497	285.006
2.151	329.21		4.30141	313.372		2.62333	271.669		2.51369	284.919
2.16765	329.443		4.33476	313.531		2.64333	271.913		2.53035	284.55
2.18432	329.442		4.36813	313.572		2.66333	272.151		2.54702	284.857
2.201	329.24		4.40144	313.389		2.68333	271.948		2.56369	284.935
2.21766	329.125		4.43477	313.226		2.70333	271.891		2.58037	284.96
2.23436	329.214		4.46812	313.252		2.72333	271.882		2.59707	284.982
2.25098	329.514		4.50145	313.104		2.74333	271.356		2.6137	285.354
2.26767	329.384		4.53479	313.221		2.76333	271.809		2.6304	284.974
2.28433	329.212		4.56813	313.406		2.78333	271.796		2.64709	284.989
2.30099	329.19		4.60146	313.502		2.80333	271.849		2.66375	285.031
2.31766	329.179		4.63481	313.423		2.82333	271.812		2.68044	284.917
2.33434	329.433		4.66815	313.523		2.84333	271.859		2.6971	284.974
2.35101	329.303		4.70236	313.387		2.86333	271.85		2.71379	284.958
2.36767	329.342		4.73572	313.521		2.88333	271.966		2.73045	285.046
2.38435	329.719		4.76903	313.542		2.90333	271.955		2.74714	284.808
2.40101	329.095		4.80236	313.574		2.92333	272.043		2.76379	284.961
2.41767	328.978		4.83573	313.337		2.94333	271.938		2.78047	285.005
2.43435	329.007		4.86904	313.475		2.96333	271.802		2.79712	284.995
2.45103	329.133		4.90237	313.537		2.98333	271.715		2.8138	285.001
2.46768	328.95		4.93574	313.523		3.00333	271.569		2.83047	285.248
2.48435	329.199		4.9691	313.364		3.02333	271.736		2.84715	285.019
2.501	329.163		5.00244	313.786		3.04333	272.007		2.86384	284.881
2.51769	329.276		5.03578	313.623		3.06333	271.833		2.88049	284.892
2.53437	329.096		5.06913	313.714		3.08333	271.812		2.89717	284.886
2.55103	328.872		5.10249	313.558		3.105	271.933		2.91384	284.482
2.56769	329.265		5.13585	313.87		3.125	271.788		2.93052	284.856
2.58434	329.15		5.1692	313.702		3.145	271.779		2.94719	284.755
2.60103	329.035		5.20254	313.789		3.16333	271.774		2.96387	284.899
2.6177	328.889		5.23587	313.55		3.18333	271.858		2.98052	284.869
2.63439	329.029		5.26921	313.745		3.20333	271.716		2.99719	285.1
2.65105	329.118		5.30255	313.521		3.22333	271.789		3.01387	284.919
2.66772	329.054		5.33588	313.783		3.24333	271.714		3.03052	284.894
2.68444	328.841		5.36921	313.666		3.26333	271.728		3.0472	285.024
2.70108	329.149		5.40259	313.824		3.285	271.826		3.06385	284.833
2.71777	329.055		5.43592	313.625		3.305	272.019		3.0805	284.901
2.73448	329.181		5.46923	313.587		3.325	271.916		3.09717	284.879
2.75111	329.163		5.50259	313.567		3.345	271.648		3.11387	284.988
2.76777	329.091		5.53592	313.587		3.365	271.737		3.13052	284.822
2.78446	328.884		5.56928	313.721		3.38666	271.732		3.14719	284.969
2.80115	328.917		5.6026	313.414		3.40666	271.67		3.16389	284.827
2.81781	328.98		5.63593	313.606		3.42666	272.083		3.1805	284.869
2.83448	328.945		5.66929	313.529		3.44666	271.778		3.19719	284.884
2.85114	329.132		5.70262	313.671		3.46666	271.358		3.21387	285.191
2.86781	328.921		5.73593	313.399		3.48666	271.75		3.2305	284.887
2.88448	329.079		5.76929	313.673		3.50666	271.731		3.24719	284.961
2.90114	328.974		5.8026	313.603		3.52666	271.825		3.26389	284.806
2.91784	329.12		5.83596	313.514		3.54666	271.772		3.28054	284.955
2.93448	329.283		5.86929	313.359		3.56666	271.784		3.2972	284.663
2.95115	329.092		5.90262	313.566		3.58666	271.793		3.3139	284.887
2.96782	329.074		5.93596	313.361		3.60666	271.786		3.33055	284.851
2.98449	329.014		5.96934	313.195		3.62666	271.801		3.3472	285.084
3.00118	329.206		6.00268	312.955		3.64666	271.844		3.36392	284.988
3.01785	329.101		6.03601	312.782		3.66666	271.772		3.38057	285.234
3.03452	329.188		6.06936	312.314		3.68666	271.612		3.39722	285.048
3.05119	329.199		6.10269	312.35		3.70666	271.697		3.41392	285.026
3.06787	329.546		6.13606	312.316		3.72666	271.808		3.43059	285.029
3.08454	329.195		6.16939	311.968		3.74666	271.775		3.44724	285.028
3.10123	329.311		6.20272	311.701		3.76666	272.102		3.46392	284.952
3.11788	329.216		6.23608	311.249		3.78666	271.865		3.4806	285.019
3.13456	329.306		6.26939	310.991		3.80666	271.605		3.49724	284.968
3.15122	329.165		6.30272	310.764		3.82666	271.779		3.51394	285.039
3.16791	329.452		6.33605	310.269		3.845	271.802		3.53057	284.945
3.18458	329.241		6.36941	309.827		3.865	271.707		3.54724	285.043
3.20122	329.375		6.40277	309.776		3.885	271.726		3.56392	284.966
3.21792	329.324		6.43611	309.583		3.905	271.779		3.58059	284.924
3.23458	328.934		6.46942	309.404		3.925	271.689		3.59724	284.834
3.25129	329.423		6.50275	309.132		3.945	271.642		3.61392	284.988
3.26793	329.49		6.53611	309.649		3.965	271.719		3.63064	285.009
3.2846	329.394		6.56944	309.985		3.985	272.037		3.64727	284.965
3.30127	329.217		6.60277	310.65		4.005	271.904		3.66394	284.957
3.31798	329.651		6.63611	311.498		4.025	271.613		3.6806	285.264
3.33463	329.33		6.66944	313.051		4.045	271.856		3.69729	285.034
3.35129	329.347		6.70278	315.238		4.06666	271.623		3.71395	284.959
3.36798	329.01		6.73614	317.939		4.08666	271.626		3.73062	285.007
3.38463	329.181		6.76947	321.411		4.10666	272.174		3.74729	284.942
3.40132	329.125		6.80282	325.469		4.12666	271.768		3.76395	284.852
3.41798	329.08		6.83616	330.861		4.14666	271.753		3.78064	284.928
3.43465	329.145		6.86949	337.324		4.16666	271.866		3.79729	285.025
3.45134	329.216		6.90287	345.167		4.18833	271.796		3.81395	285.066
3.46799	329.057		6.93619	354.336		4.20833	271.819		3.83064	285.017
3.48465	329.161		6.96952	365.997		4.22833	271.766		3.8473	284.983
3.50134	328.996		7.00288	379.826		4.24833	271.824		3.86395	284.965
3.51799	329.071		7.03619	396.768		4.26833	271.721		3.88065	284.971
3.53463	329.237		7.06954	417.085		4.28833	271.665		3.8973	284.969
3.55132	329.168		7.10288	444.531		4.30833	271.721		3.91395	285.067
3.56799	329.232		7.13621	482.443		4.32833	271.845		3.93065	285.057
3.58466	329.319		7.16954	540.556		4.34833	271.896		3.9473	285.216
3.60134	329.123		7.2029	646.6		4.36833	271.829		3.96399	285.181
3.61801	329.077		7.23623	921.129		4.39	271.865		3.98065	285.397
3.6347	329.107		7.26957	761.843		4.41	271.875		3.99732	285.089
3.65139	329.227		7.3029	415.948		4.42833	271.916		4.01397	285.077
3.66805	329.115		7.33623	318.416		4.44833	271.684		4.03065	284.851
3.6847	329.279		7.36957	294.374		4.46833	271.747		4.04735	285.02
3.70141	329.752		7.4029	294.616		4.48833	272.017		4.06399	284.948
3.71808	329.255		7.43623	294.194		4.50833	271.737		4.08067	285.077
3.7347	329.197		7.46957	290.611		4.52833	271.753		4.09735	284.965
3.75141	329.064		7.5029	286.371		4.54833	271.847		4.114	285.28
3.76806	329.231		7.53624	281.932		4.56833	271.927		4.1307	285.002
3.78473	329.163		7.5696	278.122		4.58833	271.77		4.14737	284.983
3.8014	329.222		7.60293	274.966		4.60833	271.913		4.16402	285.031
3.81808	329.062		7.63626	271.804		4.62833	272.022		4.18072	284.983
3.83473	329.534		7.6696	269.748		4.65	271.852		4.19742	284.704
3.85139	329.156		7.70294	267.574		4.67166	271.687		4.21405	285.045
3.86806	329.127		7.73629	265.659		4.69	271.758		4.23074	285.017
3.88473	329.103		7.76963	264.17		4.71	271.711		4.24742	285.066
3.90139	328.948		7.80298	262.892		4.73166	271.767		4.26404	284.954
3.91806	328.818		7.83632	261.39		4.75166	272.027		4.28074	285.225
3.93473	328.977		7.86967	260.452		4.77166	271.846		4.2974	285.037
3.95139	329.103		7.90298	260.413		4.79166	271.454		4.31405	285.1
3.96808	329.202		7.93635	259.419		4.81333	271.807		4.33077	284.882
3.98473	328.944		7.96968	258.707		4.83333	271.948		4.34744	285.013
4.00142	328.697		8.00301	257.429		4.85333	271.769		4.36409	285.129
4.01806	329.018		8.03636	256.486		4.87333	271.82		4.38075	285.11
4.03472	329.103		8.0697	256.196		4.89333	271.823		4.39745	285.041
4.0514	329.024		8.10301	256.164		4.91333	271.637		4.41409	285.181
4.06808	329.099		8.13636	256.376		4.93333	271.761		4.43077	285.058
4.08475	329.421		8.16972	255.935		4.95333	271.822		4.44745	284.902
4.1014	329.269		8.20303	255.213		4.97333	271.977		4.46409	285.023
4.11809	329.3		8.2364	256.197		5	271.726		4.48077	285.098
4.13475	328.98		8.2697	256.24		5.015	271.827		4.49745	285.064
4.15144	329.169		8.30304	255.723		5.03666	271.811		4.51412	285.154
4.16809	329.221		8.33638	255.558		5.05666	271.702		4.53079	285.117
4.18476	329.229		8.3697	254.911		5.07666	271.814		4.54745	285.164
4.20147	329.276		8.40306	254.74		5.09666	271.912		4.56412	285.101
4.21814	329.075		8.4364	254.361		5.11666	271.852		4.58079	285.133
4.23483	329.328		8.46973	253.945		5.13833	271.613		4.59749	285.12
4.25154	329.282		8.50309	253.761		5.15833	271.888		4.61412	285.061
4.26819	329.385		8.53644	253.078		5.17833	271.755		4.63079	285.068
4.28486	329.346		8.56976	252.664		5.19833	271.856		4.64752	285.101
4.30152	329.372		8.60309	252.462		5.21833	272.119		4.66415	285.21
4.3182	329.195		8.63642	252.004		5.23833	271.807		4.68084	285.111
4.33485	329.028		8.66975	252.136		5.25833	271.582		4.69752	284.988
4.35152	329.043		8.70311	251.655		5.27833	271.837		4.71422	285.206
4.36822	329.257		8.73644	251.588		5.29833	271.721		4.73084	285.118
4.3849	329.322		8.76976	251.158		5.31666	271.788		4.74754	284.854
4.40156	329.299		8.80312	250.535		5.34	271.837		4.7642	285.086
4.41823	329.26		8.83643	250.559		5.36	271.882		4.78084	285.067
4.43487	329.372		8.86978	250.505		5.37833	271.94		4.79754	284.884
4.45157	329.19		8.90314	250.546		5.39833	271.714		4.8142	285.077
4.46821	329.004		8.93645	250.542		5.41833	271.771		4.83084	285.361
4.48488	329.203		8.96978	250.18		5.43833	271.792		4.84755	285.1
4.50155	329.209		9.00312	250.074		5.45833	271.779		4.86422	284.902
4.51823	329.29		9.03645	249.985		5.47833	271.808		4.88089	285.12
4.53487	329.445		9.06981	249.867		5.49833	271.803		4.89755	285.054
4.55154	329.325		9.10315	249.903		5.52	271.462		4.91422	284.911
4.56823	329.439		9.13648	249.629		5.54	271.778		4.93087	284.955
4.58488	329.442		9.16981	249.305		5.55833	271.77		4.94757	285
4.60156	329.272		9.20314	249.166		5.57833	271.693		4.96424	285.183
4.61824	329.406		9.23648	249.057		5.59833	272.04		4.98089	284.954
4.6349	329.247		9.26984	248.85		5.61833	271.625		4.99755	284.929
4.65157	329.417		9.30315	248.844		5.63833	271.457		5.01422	284.949
4.66824	329.538		9.33648	248.592		5.65833	271.744		5.0309	284.947
4.6849	330		9.36983	248.721		5.67833	271.671		5.04759	284.622
4.70159	329.36		9.40317	248.973		5.69666	271.71		5.06427	284.936
4.72192	329.425		9.4365	248.309		5.71666	271.728		5.08092	285.022
4.73857	329.463		9.47082	248.059		5.73666	271.683		5.0976	285.036
4.75528	329.485		9.50415	248.01		5.75666	271.67		5.11427	284.925
4.77192	329.101		9.53771	247.958		5.77666	271.581		5.13092	284.825
4.78862	329.491		9.57102	247.717		5.79666	271.738		5.14759	284.95
4.80526	329.43		9.60435	248.094		5.81666	272.057		5.16432	284.932
4.82192	329.382		9.63771	248.221		5.83666	271.903		5.18095	284.935
4.83861	329.366		9.67105	248.447		5.85666	271.77		5.19762	284.938
4.85528	329.375		9.7044	248.229		5.875	271.81		5.2143	285.094
4.87195	329.471		9.73771	247.987		5.895	271.387		5.23097	285.037
4.88862	329.394		9.77104	248.274		5.915	271.788		5.24762	285.012
4.90529	329.24		9.80438	248.529		5.935	271.774		5.26429	284.79
4.92195	329.243		9.83773	248.561		5.95833	271.77		5.28095	284.963
4.93865	329.33		9.87107	248.234		5.98333	271.787		5.2976	284.885
4.95532	329.374		9.90443	248.02		6.005	271.784		5.3143	284.945
4.97197	329.301		9.93779	248.12		6.02666	271.444		5.33099	284.921
4.98865	329.352		9.97112	248.368		6.045	271.726		5.34765	285.244
5.00532	329.402		10.0045	248.486		6.06666	271.774		5.36434	284.952
5.02197	329.067		10.0383	248.341		6.08666	271.731		5.38099	284.988
5.03864	329.274		10.0716	248.433		6.10666	271.823		5.39764	284.925
5.0553	329.443		10.105	248.325		6.12666	271.748		5.41432	284.932
5.07197	329.245		10.1383	248.331		6.14666	271.642		5.431	284.502
5.08866	329.425		10.1716	248.295		6.16666	271.817		5.44764	284.921
5.10531	329.568		10.205	248.004		6.18666	271.799		5.46434	285.05
5.12198	329.486		10.2383	248.227		6.20666	271.833		5.481	285.158
5.13867	329.335		10.2716	248.332		6.22666	271.804		5.49765	285.074
5.15534	329.245		10.305	248.492		6.245	271.918		5.51437	285.13
5.17198	329.568		10.3383	248.471		6.265	271.724		5.53105	285.05
5.18865	329.468		10.3717	247.962		6.285	271.568		5.5477	285.108
5.20534	329.471		10.405	247.861		6.305	271.71		5.56439	284.82
5.22266	329.574		10.4383	247.67		6.325	271.77		5.58105	284.983
5.23932	329.859		10.4716	247.614		6.345	271.765		5.5977	285.117
5.25599	329.584		10.505	247.315		6.365	272.081		5.61439	285.02
5.27266	329.429		10.5383	247.044		6.385	271.808		5.63105	285.063
5.28932	329.516		10.5716	247.069		6.405	271.653		5.6477	285.245
5.30601	329.615		10.605	246.891		6.425	271.758		5.66439	284.941
5.32268	329.172		10.6383	247.405		6.445	271.786		5.68105	285.059
5.33937	329.731		10.6717	247.858		6.46333	271.731		5.6977	284.988
5.35602	329.583		10.705	247.925		6.48333	271.779		5.7144	285.021
5.3732	329.572		10.7384	247.945		6.50333	271.709		5.73107	285.139
5.38987	329.543		10.7717	247.949		6.52333	271.851		5.74774	284.973
5.40652	329.743		10.805	247.937		6.54333	271.695		5.7644	285.055
5.42319	329.477		10.8384	247.924		6.56333	271.714		5.78107	284.969
5.4399	329.441		10.8717	247.898		6.58333	271.932		5.79772	284.988
5.45654	329.149		10.905	247.85		6.60333	271.742		5.81442	284.635
5.47323	329.334		10.9384	247.864		6.62333	271.545		5.83109	285.031
5.4899	329.234		10.9717	248.115		6.64166	271.816		5.84777	285.025
5.50659	329.331		11.005	248.067		6.66166	271.577		5.86444	285.069
5.52328	329.389		11.0384	248.167		6.68166	271.785		5.88112	285.103
5.53995	329.598		11.0717	247.917		6.70166	271.856		5.8978	285.173
5.55661	329.387		11.1051	248.252		6.72166	271.929		5.91447	285.079
5.57327	329.223		11.1384	248.226		6.74166	271.868		5.93117	285.036
5.58996	329.155		11.1717	248.509		6.76166	271.813		5.94785	285.111
5.60661	329.269		11.2051	248.393		6.78166	271.901		5.96449	284.952
5.62329	329.585		11.2384	248.336		6.80166	272.065		5.98119	284.991
5.63994	329.012		11.2717	248.461		6.82166	272.077		5.99782	284.997
5.65662	328.889		11.3051	248.297		6.84166	272.273		6.01447	285.064
5.6733	328.783		11.3384	248.211		6.86166	272.242		6.03117	285.043
5.68995	328.741		11.3717	248.103		6.88	271.836		6.04784	285.047
5.70662	328.562		11.4051	248.358		6.9	272.351		6.06449	284.96
5.7233	328.63		11.4384	248.219		6.92	272.513		6.08115	284.997
5.73997	328.637		11.4718	248.022		6.94	272.537		6.09784	284.976
5.75666	328.64		11.5051	247.927		6.96	273.194		6.11449	284.805
5.77331	328.543		11.5384	248.204		6.98	273.125		6.13115	285.026
5.79	328.232		11.5718	247.987		7	273.193		6.14784	285.016
5.80669	328.335		11.6051	247.964		7.02	273.56		6.16449	285.184
5.82334	328.278		11.6384	247.872		7.04166	273.753		6.18117	285.094
5.84	327.908		11.6718	248.083		7.06	274.077		6.19784	284.601
5.85668	327.866		11.7051	247.963		7.08	274.423		6.2145	284.949
5.87336	327.987		11.7384	247.877		7.1	274.829		6.23122	284.952
5.89002	327.673		11.7718	247.432		7.12	275.154		6.24785	285.074
5.90671	327.688		11.8051	247.682		7.14	275.542		6.2645	284.946
5.92336	327.207		11.8384	247.614		7.16	276.026		6.28119	285.284
5.94002	327.414		11.8718	247.58		7.21166	277.283		6.29787	284.963
5.95672	327.147		11.9052	247.865		7.23166	277.808		6.31452	285.046
5.9734	327.123		11.9385	247.687		7.25333	278.34		6.3312	284.865
5.99005	327.066		11.9719	247.527		7.27333	278.985		6.34794	284.952
6.00673	327.264		12.0052	247.502		7.29333	279.457		6.36459	285.115
6.02339	326.772		12.0385	247.849		7.31333	279.957		6.38124	285.021
6.04007	326.676		12.0718	247.921		7.33333	280.632		6.3979	285.013
6.05674	326.425		12.1052	247.979		7.35333	281.25		6.41457	285.128
6.07341	326.268		12.1385	248.137		7.375	281.994		6.43124	285.137
6.09007	326.351		12.1733	247.886		7.39666	282.724		6.44792	285.078
6.10674	325.951		12.2052	248.095		7.41666	283.274		6.46459	284.897
6.12342	325.882		12.2386	248.132		7.43666	283.888		6.48125	284.997
6.14009	325.903		12.2719	248.187		7.45666	284.815		6.4979	285.303
6.15676	325.719		12.3053	247.943		7.47666	285.471		6.51459	285.027
6.17345	325.335		12.3386	247.915		7.49666	286.513		6.53127	284.884
6.19011	325.785		12.3719	248.085		7.51666	287.41		6.54795	285.005
6.20681	325.684		12.4053	247.905		7.53666	288.375		6.56462	285.016
6.22347	325.823		12.4386	248		7.55666	289.561		6.58129	285.201
6.24014	325.717		12.472	247.797		7.57833	290.397		6.59799	284.942
6.25681	325.726		12.5054	248.21		7.6	291.3		6.61464	285.112
6.27351	325.82		12.5387	248.236		7.62	292.444		6.63137	284.983
6.29016	325.973		12.572	248.337		7.64	293.447		6.64805	285.008
6.30704	325.875		12.6054	248.073		7.65833	294.387		6.66477	284.577
6.3237	326.342		12.6387	248.445		7.67833	295.617		6.68142	284.988
6.34036	326.75		12.672	248.34		7.69833	296.632		6.69809	285.098
6.35705	327.13		12.7054	248.3		7.71833	297.779		6.71475	285.315
6.37369	327.583		12.7387	248.256		7.73833	299.07		6.73142	285.015
6.39036	327.889		12.7721	248.385		7.75833	300.309		6.74809	285.168
6.40705	328.666		12.8054	248.289		7.77833	301.377		6.76474	285.069
6.42373	329.567		12.8387	248.402		7.8	303.05		6.78145	285.247
6.44039	330.445		12.8721	247.505		7.82	304.796		6.7981	285.004
6.45705	331.761		12.9054	247.705		7.84	306.081		6.81475	285.172
6.47375	333.463		12.9387	248.036		7.86166	307.974		6.83144	285.301
6.49039	334.409		12.9721	247.771		7.88166	309.266		6.8481	285.397
6.50706	336.102		13.0054	247.37		7.90166	310.514		6.86474	285.484
6.52377	337.555		13.0406	247.535		7.92166	312.579		6.88144	285.189
6.54041	339.718		13.0739	247.847		7.94166	314.501		6.8981	285.344
6.5571	341.668		13.1073	247.328		7.96166	316.031		6.91475	285.461
6.57376	344.608		13.1406	247.082		7.98166	317.698		6.93144	285.524
6.59045	347.609		13.174	247.125		8.00166	319.635		6.9481	285.588
6.60713	351.176		13.2073	247.4		8.02166	321.522		6.96475	286.135
6.6238	354.848		13.2406	247.25		8.04833	324.126		6.98144	285.675
6.64052	359.157		13.274	247.31		8.06833	326.2		6.9981	285.805
6.65719	363.825		13.3073	247.414		8.09	328.507		7.01477	285.793
6.67385	368.921		13.3407	247.568		8.11166	330.991		7.03147	286.082
6.69052	374.537		13.374	247.478		8.13166	332.94		7.0481	285.978
6.70718	381.593		13.4074	247.262		8.15166	335.151		7.06479	286.243
6.72386	389.115		13.4407	247.551		8.17166	337.608		7.08149	286.459
6.74052	397.87		13.474	247.592		8.19166	339.989		7.09815	286.676
6.75719	407.286		13.5074	247.608		8.21166	342.355		7.11484	286.737
6.77386	418.402		13.5407	247.334		8.23166	344.841		7.13149	286.722
6.79053	431.542		13.5741	247.62		8.25166	347.542		7.14817	286.956
6.80719	446.332		13.6074	247.648		8.27	350.352		7.16485	287.164
6.82386	464.296		13.6408	247.68		8.29	353.224		7.18152	287.219
6.84057	486.24		13.6741	247.534		8.31166	356.166		7.19817	287.616
6.85721	512.433		13.7075	247.462		8.33166	359.224		7.21484	287.745
6.8739	546.139		13.7408	247.569		8.35333	362.726		7.23152	288.115
[truncated: 3,137 more rows]

## Sheet: Fig2a
Main panel				Inset
[truncated: 2,331 more rows]

## Sheet: Fig2b
Main panel				Inset
[truncated: 5,435 more rows]

## Sheet: Fig2c
Cycle number	Total duration stage I+stage II (min)	Total duration stage III+stage IV (min)
[truncated: 12 more rows]

[truncated: 5 more sheets: Fig3a, Fig4, Fig5a, Fig 5b, Fig6]
